# Supplementary material for: 5-Bromo-2-hy­droxy­benzaldehyde thio­semicarbazone
Source: Acta Crystallogr Sect E Struct Rep Online. 2010 Oct 31;66(Pt 11):o2999. doi: 10.1107/S1600536810043357 (PMC3009273; doi:10.1107/S1600536810043357)
Supplement: Supplementary file 1 [file e-66-o2999-sup1.cif]

##############################################################################
###                                                                        ###
###        Electronic paper (Acta Crystallographica Section E)             ###
###                                                                        ###
##############################################################################
#                                                                            #
# This CIF contains the data in a paper accepted for publication in Acta     #
# Crystallographica Section E. It conforms to the requirements of Notes      #
# for Authors for Section E, and has been peer reviewed under the auspices   #
# of the IUCr Commission on Journals.                                        #
#                                                                            #
# Full details of the Crystallographic Information File format               #
# are given in the paper "The Crystallographic Information File (CIF):       #
# a New Standard Archive File for Crystallography" by S. R. Hall, F. H.      #
# Allen and I. D. Brown [Acta Cryst. (1991), A47, 655-685].                  #
#                                                                            #
# The current version of the core CIF dictionary is obtainable from          #
# ftp://ftp.iucr.org/pub/cif_core.dic. The current version number is 2.4.    #
#                                                                            #
# Software is freely available for graphical display of the structure(s) in  #
# this CIF.  For information consult the CIF home page http://www.iucr.org/  #
# cif/home.html                                                              #
#                                                                            #
# This file may be used for bona fide research purposes within the           #
# scientific community so long as proper attribution is given to the journal # 
# article from which it was obtained.                                        #
#                                                                            #
##############################################################################
                                             
data_global
_audit_creation_method     'PLATON <TABLE ACC> option'
_journal_date_recd_electronic     2010-10-24
_journal_date_accepted     2010-10-24
_journal_name_full     'Acta Crystallographica, Section E'
_journal_year     2010
_journal_volume     66
_journal_issue     11
_journal_page_first     o2999
_journal_page_last     o2999
_journal_paper_category     QO
_journal_coeditor_code     HB5704
_publ_contact_author_name     'Dr Mehmet Akkurt'
_publ_contact_author_address
;
Department of Physics
Faculty of Arts and Sciences
Erciyes University
38039 Kayseri
Turkey
;
_publ_contact_author_email     akkurt@erciyes.edu.tr
_publ_contact_author_fax     '+90-352-4374933'
_publ_contact_author_phone     '+90-352-4374901 ext. 33106'
_publ_section_title
;
5-Bromo-2-hydroxybenzaldehyde thiosemicarbazone
;
loop_
    _publ_author_name
    _publ_author_address
    'Hadi Kargar'
;
Department of Chemistry
School of Science
Payame Noor University (PNU),
Ardakan
Yazd
Iran
;
    'Reza Kia'
;
Department of Chemistry
Science and Research Branch
Islamic Azad University
Tehran
Iran
;
    'Mehmet Akkurt'
;
Department of Physics
Faculty of Arts and Sciences
Erciyes University
38039 Kayseri
Turkey
;
    'Orhan B\"uy\"ukg\"ung\"or'
;
Department of Physics
Faculty of Arts and Sciences
Ondokuz May\?is University
55139 Samsun
Turkey
;
data_I
_chemical_name_systematic
;
5-Bromo-2-hydroxybenzaldehyde thiosemicarbazone
;
_chemical_name_common     ?
_chemical_formula_moiety     'C8 H8 Br N3 O S'
_chemical_formula_sum     'C8 H8 Br N3 O S'
_chemical_formula_structural     ?
_chemical_formula_iupac     'C8 H8 Br N3 O S'
_chemical_formula_weight     274.14
_chemical_melting_point     ?
_symmetry_cell_setting     orthorhombic
_symmetry_space_group_name_H-M     'P 21 21 21'
_symmetry_space_group_name_Hall     'P 2ac 2ab'
loop_
    _symmetry_equiv_pos_site_id
    _symmetry_equiv_pos_as_xyz
    1 x,y,z
    2 1/2-x,-y,1/2+z
    3 1/2+x,1/2-y,-z
    4 -x,1/2+y,1/2-z
_cell_length_a     4.4564(2)
_cell_length_b     8.3515(3)
_cell_length_c     27.7153(14)
_cell_angle_alpha     90
_cell_angle_beta     90
_cell_angle_gamma     90
_cell_volume     1031.50(8)
_cell_formula_units_Z     4
_cell_measurement_reflns_used     17874
_cell_measurement_theta_min     1.47
_cell_measurement_theta_max     26.13
_cell_measurement_temperature     296
_cell_special_details
;
;
_exptl_crystal_description     prism
_exptl_crystal_colour     colourless
_exptl_crystal_size_max     0.13
_exptl_crystal_size_mid     0.09
_exptl_crystal_size_min     0.05
_exptl_crystal_size_rad     ?
_exptl_crystal_density_diffrn     1.765
_exptl_crystal_density_meas     ?
_exptl_crystal_density_method     'not measured'
_exptl_crystal_F_000     544
_exptl_absorpt_coefficient_mu     4.157
_exptl_absorpt_correction_type     integration
_exptl_absorpt_process_details     '(X-RED32; Stoe & Cie, 2002)'
_exptl_absorpt_correction_T_min     0.614
_exptl_absorpt_correction_T_max     0.819
_exptl_special_details
;
;
_diffrn_ambient_temperature     296
_diffrn_radiation_type     'Mo K\a'
_diffrn_radiation_wavelength     0.71073
_diffrn_radiation_monochromator     'plane graphite'
_diffrn_measurement_device_type     'Stoe IPDS II'
_diffrn_measurement_device     '2-circle goniometer'
_diffrn_measurement_method     '\w scans'
_diffrn_detector_area_resol_mean     6.67
_diffrn_reflns_number     9532
_diffrn_reflns_av_R_equivalents     0.0372
_diffrn_reflns_av_sigmaI/netI     0.0226
_diffrn_reflns_theta_min     2.55
_diffrn_reflns_theta_max     25.62
_diffrn_reflns_theta_full     25.62
_diffrn_measured_fraction_theta_max     0.992
_diffrn_measured_fraction_theta_full     0.992
_diffrn_reflns_limit_h_min     -5
_diffrn_reflns_limit_h_max     5
_diffrn_reflns_limit_k_min     -10
_diffrn_reflns_limit_k_max     10
_diffrn_reflns_limit_l_min     -33
_diffrn_reflns_limit_l_max     33
_diffrn_reflns_reduction_process
;
;
_refine_special_details
;
Refinement on <i>F</i>^2^ for ALL reflections except those flagged by the user
for potential systematic errors. Weighted <i>R</i>-factors <i>wR</i> and all
goodnesses of fit <i>S</i> are based on <i>F</i>^2^, conventional
<i>R</i>-factors <i>R</i> are based on <i>F</i>, with <i>F</i> set to zero for
negative <i>F</i>^2^. The observed criterion of <i>F</i>^2^ > \s(<i>F</i>^2^)
is used only for calculating -<i>R</i>-factor-obs <i>etc</i>. and is not
relevant to the choice of reflections for refinement. <i>R</i>-factors based
on <i>F</i>^2^ are statistically about twice as large as those based on
<i>F</i>, and <i>R</i>-factors based on ALL data will be even larger.
;
_reflns_number_total     1934
_reflns_number_gt     1782
_reflns_threshold_expression     I>2\s(I)
_refine_ls_structure_factor_coef     Fsqd
_refine_ls_matrix_type     full
_refine_ls_R_factor_all     0.0346
_refine_ls_R_factor_gt     0.0298
_refine_ls_wR_factor_gt     0.0617
_refine_ls_wR_factor_ref     0.0634
_refine_ls_goodness_of_fit_ref     1.036
_refine_ls_restrained_S_all     1.035
_refine_ls_number_reflns     1934
_refine_ls_number_parameters     144
_refine_ls_number_restraints     4
_refine_ls_number_constraints     ?
_refine_ls_hydrogen_treatment     mixed
_refine_ls_weighting_scheme     calc
_refine_ls_weighting_details
         'calc w=1/[\s^2^(Fo^2^)+(0.0281P)^2^+0.5533P] where P=(Fo^2^+2Fc^2^)/3'
_atom_sites_solution_hydrogens     geom
_atom_sites_solution_primary     direct
_atom_sites_solution_secondary     difmap
_refine_ls_shift/su_max     0.000
_refine_ls_shift/su_mean     0.000
_refine_diff_density_max     0.543
_refine_diff_density_min     -0.289
_refine_ls_extinction_method     none
_refine_ls_abs_structure_details     'Flack (1983), with 744 Freidel pairs'
_refine_ls_abs_structure_Flack     0.477(11)
loop_
    _atom_type_symbol
    _atom_type_description
    _atom_type_scat_dispersion_real
    _atom_type_scat_dispersion_imag
    _atom_type_scat_source
    S S 0.1246 0.1234 'International Tables Vol C Tables 4.2.6.8 and 6.1.1.4'
    O O 0.0106 0.0060 'International Tables Vol C Tables 4.2.6.8 and 6.1.1.4'
    N N 0.0061 0.0033 'International Tables Vol C Tables 4.2.6.8 and 6.1.1.4'
    Br Br -0.2901 2.4595 'International Tables Vol C Tables 4.2.6.8 and 6.1.1.4'
    H H 0.0000 0.0000 'International Tables Vol C Tables 4.2.6.8 and 6.1.1.4'
    C C 0.0033 0.0016 'International Tables Vol C Tables 4.2.6.8 and 6.1.1.4'
_computing_data_collection     'X-AREA (Stoe & Cie, 2002)'
_computing_cell_refinement     'X-AREA (Stoe & Cie, 2002)'
_computing_data_reduction     'X-RED32 (Stoe & Cie, 2002)'
_computing_structure_solution     'SIR97 (Altomare <i>et al.</i>,  1999)'
_computing_structure_refinement     'SHELXL97 (Sheldrick, 2008)'
_computing_molecular_graphics     'ORTEP-3 (Farrugia, 1997)'
_computing_publication_material     'WinGX (Farrugia, 1999)'
loop_
    _atom_site_type_symbol
    _atom_site_label
    _atom_site_fract_x
    _atom_site_fract_y
    _atom_site_fract_z
    _atom_site_U_iso_or_equiv
    _atom_site_thermal_displace_type
    _atom_site_calc_flag
    _atom_site_refinement_flags
    _atom_site_occupancy
    Br Br1 0.80875(10) -0.32853(5) 0.063130(10)
                                              0.06060(10)
                                                        Uani . . 1.000
    S S1 -0.5577(2) 0.35791(11) 0.26412(3) 0.0517(3) Uani . . 1.000
    O O1 0.2883(6) 0.3331(3) 0.08454(10) 0.0596(9) Uani . . 1.000
    N N1 -0.0227(7) 0.2201(3) 0.16022(10) 0.0407(9) Uani . . 1.000
    N N2 -0.2226(8) 0.2237(3) 0.19824(9) 0.0408(9) Uani . . 1.000
    N N3 -0.2703(13) 0.4940(4) 0.19194(14) 0.0786(16) Uani . . 1.000
    C C1 0.4380(8) -0.0920(4) 0.10693(12) 0.0416(10) Uani . . 1.000
    C C2 0.6401(7) -0.1207(4) 0.07038(11) 0.0420(10) Uani . . 1.000
    C C3 0.7260(8) 0.0001(5) 0.03956(13) 0.0486(11) Uani . . 1.000
    C C4 0.6033(8) 0.1505(5) 0.04464(12) 0.0485(11) Uani . . 1.000
    C C5 0.3981(7) 0.1819(5) 0.08111(11) 0.0418(10) Uani . . 1.000
    C C6 0.3119(8) 0.0589(4) 0.11293(11) 0.0382(9) Uani . . 1.000
    C C7 0.0966(8) 0.0836(4) 0.15148(11) 0.0389(10) Uani . . 1.000
    C C8 -0.3365(8) 0.3610(4) 0.21496(11) 0.0416(10) Uani . . 1.000
    H H1 0.38530 -0.17450 0.12780 0.0500 Uiso calc R 1.000
    H HN2 -0.323(12) 0.587(3) 0.2025(16) 0.089(16) Uiso . . 1.000
    H HN1 -0.260(9) 0.135(3) 0.2114(12) 0.050(11) Uiso . . 1.000
    H H3 0.86620 -0.01980 0.01540 0.0580 Uiso calc R 1.000
    H HO1 0.169(8) 0.334(6) 0.1064(12) 0.071(14) Uiso . . 1.000
    H H4 0.65840 0.23180 0.02350 0.0580 Uiso calc R 1.000
    H HN3 -0.144(9) 0.486(5) 0.1681(12) 0.071(14) Uiso . . 1.000
    H H7 0.04290 -0.00320 0.17060 0.0470 Uiso calc R 1.000
loop_
    _atom_site_aniso_label
    _atom_site_aniso_U_11
    _atom_site_aniso_U_22
    _atom_site_aniso_U_33
    _atom_site_aniso_U_12
    _atom_site_aniso_U_13
    _atom_site_aniso_U_23
    Br1 0.0606(2) 0.0575(2) 0.0638(2) 0.0057(2) 0.0074(2) -0.0153(2)
    S1 0.0657(6) 0.0400(5) 0.0495(5) -0.0007(5) 0.0199(4) -0.0055(4)
    O1 0.0646(16) 0.0493(14) 0.0649(15) 0.007(2) 0.0180(14) 0.0102(14)
    N1 0.0400(16) 0.0458(16) 0.0364(13) -0.0052(13) 0.0067(12) -0.0039(11)
    N2 0.0436(18) 0.0372(14) 0.0415(14) -0.0028(13) 0.0117(13) -0.0030(11)
    N3 0.122(4) 0.0397(17) 0.074(2) 0.011(2) 0.051(3) 0.0063(17)
    C1 0.0408(17) 0.0454(19) 0.0387(17) -0.0065(16) 0.0004(15) -0.0037(15)
    C2 0.0341(18) 0.0532(19) 0.0386(16) -0.0029(14) 0.0002(13) -0.0098(14)
    C3 0.038(2) 0.065(2) 0.0428(17) -0.0032(18) 0.0111(15) 0.0010(16)
    C4 0.0427(19) 0.062(2) 0.0407(16) -0.0058(19) 0.0012(13) 0.0095(17)
    C5 0.0368(17) 0.0475(19) 0.0411(15) -0.0069(17) 0.0005(12) 0.0020(15)
    C6 0.0320(14) 0.0477(18) 0.0350(15) -0.0045(17) -0.0008(15) -0.0019(13)
    C7 0.0374(19) 0.0462(18) 0.0332(15) -0.0033(15) 0.0027(13) -0.0010(14)
    C8 0.0465(18) 0.0381(18) 0.0402(15) -0.0006(17) 0.0002(15) -0.0030(13)
_geom_special_details
;
Bond distances, angles <i>etc</i>. have been calculated using the rounded
fractional coordinates. All su's are estimated from the variances of the
(full) variance-covariance matrix. The cell e.s.d.'s are taken into account in
the estimation of distances, angles and torsion angles
;
loop_
    _geom_bond_atom_site_label_1
    _geom_bond_atom_site_label_2
    _geom_bond_site_symmetry_1
    _geom_bond_site_symmetry_2
    _geom_bond_distance
    _geom_bond_publ_flag
    Br1 C2 . . 1.902(3) no
    S1 C8 . . 1.682(3) no
    O1 C5 . . 1.358(5) no
    O1 HO1 . . 0.81(3) no
    N1 N2 . . 1.380(4) no
    N1 C7 . . 1.281(4) no
    N2 C8 . . 1.337(4) no
    N3 C8 . . 1.315(5) no
    N2 HN1 . . 0.84(3) no
    N3 HN2 . . 0.86(3) no
    N3 HN3 . . 0.87(4) no
    C1 C2 . . 1.377(5) no
    C1 C6 . . 1.390(5) no
    C2 C3 . . 1.376(5) no
    C3 C4 . . 1.377(6) no
    C4 C5 . . 1.388(5) no
    C5 C6 . . 1.407(5) no
    C6 C7 . . 1.451(5) no
    C1 H1 . . 0.9300 no
    C3 H3 . . 0.9300 no
    C4 H4 . . 0.9300 no
    C7 H7 . . 0.9300 no
loop_
    _geom_angle_atom_site_label_1
    _geom_angle_atom_site_label_2
    _geom_angle_atom_site_label_3
    _geom_angle_site_symmetry_1
    _geom_angle_site_symmetry_2
    _geom_angle_site_symmetry_3
    _geom_angle
    _geom_angle_publ_flag
    C5 O1 HO1 . . . 107(4) no
    N2 N1 C7 . . . 115.6(3) no
    N1 N2 C8 . . . 121.9(3) no
    C8 N2 HN1 . . . 122(2) no
    N1 N2 HN1 . . . 116(2) no
    HN2 N3 HN3 . . . 120(4) no
    C8 N3 HN2 . . . 122(3) no
    C8 N3 HN3 . . . 117(3) no
    C2 C1 C6 . . . 120.7(3) no
    Br1 C2 C3 . . . 119.6(3) no
    C1 C2 C3 . . . 120.7(3) no
    Br1 C2 C1 . . . 119.7(2) no
    C2 C3 C4 . . . 119.7(3) no
    C3 C4 C5 . . . 120.6(4) no
    C4 C5 C6 . . . 119.9(4) no
    O1 C5 C6 . . . 122.5(3) no
    O1 C5 C4 . . . 117.7(3) no
    C5 C6 C7 . . . 122.6(3) no
    C1 C6 C5 . . . 118.5(3) no
    C1 C6 C7 . . . 119.0(3) no
    N1 C7 C6 . . . 122.7(3) no
    N2 C8 N3 . . . 118.1(3) no
    S1 C8 N2 . . . 119.4(3) no
    S1 C8 N3 . . . 122.5(3) no
    C2 C1 H1 . . . 120.00 no
    C6 C1 H1 . . . 120.00 no
    C2 C3 H3 . . . 120.00 no
    C4 C3 H3 . . . 120.00 no
    C3 C4 H4 . . . 120.00 no
    C5 C4 H4 . . . 120.00 no
    N1 C7 H7 . . . 119.00 no
    C6 C7 H7 . . . 119.00 no
loop_
    _geom_torsion_atom_site_label_1
    _geom_torsion_atom_site_label_2
    _geom_torsion_atom_site_label_3
    _geom_torsion_atom_site_label_4
    _geom_torsion_site_symmetry_1
    _geom_torsion_site_symmetry_2
    _geom_torsion_site_symmetry_3
    _geom_torsion_site_symmetry_4
    _geom_torsion
    _geom_torsion_publ_flag
    C7 N1 N2 C8 . . . . 172.0(3) no
    N2 N1 C7 C6 . . . . -179.8(3) no
    N1 N2 C8 S1 . . . . -175.2(3) no
    N1 N2 C8 N3 . . . . 4.9(5) no
    C2 C1 C6 C7 . . . . 179.1(3) no
    C2 C1 C6 C5 . . . . -0.7(5) no
    C6 C1 C2 Br1 . . . . 180.0(3) no
    C6 C1 C2 C3 . . . . 1.2(5) no
    Br1 C2 C3 C4 . . . . 179.8(3) no
    C1 C2 C3 C4 . . . . -1.5(5) no
    C2 C3 C4 C5 . . . . 1.2(5) no
    C3 C4 C5 O1 . . . . 179.2(3) no
    C3 C4 C5 C6 . . . . -0.6(5) no
    C4 C5 C6 C1 . . . . 0.4(5) no
    O1 C5 C6 C1 . . . . -179.5(3) no
    O1 C5 C6 C7 . . . . 0.7(5) no
    C4 C5 C6 C7 . . . . -179.4(3) no
    C1 C6 C7 N1 . . . . 177.9(3) no
    C5 C6 C7 N1 . . . . -2.3(5) no
loop_
    _geom_hbond_atom_site_label_D
    _geom_hbond_atom_site_label_H
    _geom_hbond_atom_site_label_A
    _geom_hbond_site_symmetry_A
    _geom_hbond_distance_DH
    _geom_hbond_distance_HA
    _geom_hbond_distance_DA
    _geom_hbond_angle_DHA
    _geom_hbond_publ_flag
    O1 HO1 N1 . 0.81(3) 1.97(4) 2.685(4) 149(5) yes
    N3 HN3 N1 . 0.87(4) 2.30(4) 2.688(5) 107(3) yes
    N2 HN1 S1 4_445 0.84(3) 2.55(3) 3.373(3) 168(3) yes
    N3 HN2 S1 4_455 0.86(3) 2.50(3) 3.363(4) 176(6) yes
