# Supplementary material for: 5-Bromo-2-hy­droxy­benzaldehyde thio­semicarbazone
Source: Acta Crystallogr Sect E Struct Rep Online. 2010 Oct 31;66(Pt 11):o2999. doi: 10.1107/S1600536810043357 (PMC3009273; doi:10.1107/S1600536810043357)
Supplement: Supplementary file 2 [file e-66-o2999-Isup2.hkl]

# 
# h,k,l, Fc-squared, Fo-squared, sigma(Fo-squared) and status flag 
# 
data_I
_shelx_title ' T1' 
_shelx_refln_list_code          4 
_shelx_F_calc_maximum      182.29 
_exptl_crystal_F_000       544.00 
_reflns_d_resolution_high  0.8219 
 
loop_ 
 _symmetry_equiv_pos_as_xyz 
 'x, y, z' 
 '-x+1/2, -y, z+1/2' 
 'x+1/2, -y+1/2, -z' 
 '-x, y+1/2, -z+1/2' 
 
_cell_length_a     4.4564 
_cell_length_b     8.3515 
_cell_length_c    27.7153 
_cell_angle_alpha  90.000 
_cell_angle_beta   90.000 
_cell_angle_gamma  90.000 
 
_shelx_F_squared_multiplier     1.000 
 
loop_ 
 _refln_index_h 
 _refln_index_k 
 _refln_index_l 
 _refln_F_squared_calc 
 _refln_F_squared_meas 
 _refln_F_squared_sigma 
 _refln_observed_status 
   2   0   0     5155.27     5324.04     24.71 o 
   4   0   0        4.05       14.85     10.85 o 
   1   1   0     2948.60     2681.62     20.20 o 
   2   1   0      686.93      652.05      9.65 o 
   3   1   0      116.06      122.30      7.59 o 
   4   1   0      762.43      768.59      9.27 o 
   5   1   0       24.57       27.22      8.58 o 
   0   2   0     5985.63     5379.27    123.70 o 
   1   2   0     9738.64     9941.92    154.74 o 
   2   2   0      151.14      136.87      8.36 o 
   3   2   0     1027.55     1053.79     12.22 o 
   4   2   0        6.54       17.70      7.89 o 
   5   2   0      138.34      105.06      8.59 o 
   1   3   0     1464.35     1418.50     13.95 o 
   2   3   0        1.39        7.11     10.53 o 
   3   3   0      702.96      693.83     10.01 o 
   4   3   0       49.67       67.44      8.53 o 
   5   3   0       44.12       55.76      9.85 o 
   0   4   0     4235.45     4163.53    107.71 o 
   1   4   0      908.72      866.70     15.79 o 
   2   4   0       54.66       76.18     10.16 o 
   3   4   0     1011.27     1057.66     18.69 o 
   4   4   0       92.14      111.63      9.35 o 
   1   5   0      542.68      511.41      9.57 o 
   2   5   0      157.39      170.28     10.62 o 
   3   5   0        1.21       11.68      8.77 o 
   4   5   0      556.96      568.56     22.07 o 
   0   6   0     5241.59     4921.03     93.36 o 
   1   6   0      173.91      168.41      8.64 o 
   2   6   0      917.65      817.55     22.64 o 
   3   6   0        0.90       12.33     10.39 o 
   4   6   0        4.88       15.22     10.94 o 
   1   7   0        6.27       16.36      8.19 o 
   2   7   0      192.10      230.81     12.41 o 
   3   7   0      289.80      268.06      9.11 o 
   0   8   0       29.39       64.65     14.45 o 
   1   8   0       30.03       42.83      8.42 o 
   2   8   0      109.59      148.37     11.02 o 
   1   9   0      314.29      306.10      9.21 o 
   2   9   0       61.71       84.09     11.13 o 
   0  10   0       59.87       34.24     11.55 o 
   2   0   1     2379.02     2339.07     15.98 o 
   3   0   1       69.04       59.90      8.30 o 
   4   0   1      745.22      763.08      9.40 o 
   5   0   1       48.01       40.83      8.25 o 
  -5   1   1       42.51       36.67      8.18 o 
  -4   1   1       21.12       27.02      8.17 o 
  -3   1   1      762.25      732.49      9.14 o 
  -2   1   1     1795.10     1673.80     17.49 o 
  -1   1   1     3160.75     3068.35     48.59 o 
   0   1   1     1286.44     1288.23     20.28 o 
   1   1   1     3146.64     3043.51     38.78 o 
   2   1   1     1802.65     1703.47     11.43 o 
   3   1   1      755.75      720.20      9.42 o 
   4   1   1       20.76       32.33      7.83 o 
   5   1   1       42.61       32.06      8.19 o 
  -5   2   1       78.51       69.56      9.75 o 
  -4   2   1      206.67      207.50      9.08 o 
  -3   2   1      575.93      569.60      8.30 o 
  -2   2   1     2120.50     2077.03     17.66 o 
  -1   2   1     5834.51     5967.69     25.60 o 
   0   2   1      203.06      236.22     13.31 o 
   1   2   1     5831.67     5988.15     25.69 o 
   2   2   1     2116.76     2083.21     18.63 o 
   3   2   1      576.79      563.92      8.46 o 
   4   2   1      206.64      212.47      8.55 o 
   5   2   1       79.24       83.93      8.95 o 
  -5   3   1       23.98       21.55      9.78 o 
  -4   3   1       16.73       11.53      7.29 o 
  -3   3   1     1124.83     1136.97     18.34 o 
  -2   3   1      867.11      875.22     12.60 o 
  -1   3   1     2500.94     2447.87     86.63 o 
   0   3   1       75.29       62.77      9.36 o 
   1   3   1     2488.91     2487.98     28.02 o 
   2   3   1      864.67      803.82     25.92 o 
   3   3   1     1127.36     1150.62     14.47 o 
   4   3   1       17.31       27.39      7.74 o 
   5   3   1       22.95       28.84      9.76 o 
  -4   4   1       85.26       73.60      8.44 o 
  -3   4   1      435.53      444.02      9.36 o 
  -2   4   1      154.50      141.77     10.28 o 
  -1   4   1     7588.76     7362.51     46.80 o 
   0   4   1      282.21      276.55      9.46 o 
   1   4   1     7545.22     7317.06     97.00 o 
   2   4   1      156.48      135.61     10.72 o 
   3   4   1      435.37      450.33      9.26 o 
   4   4   1       85.71       83.78      9.23 o 
  -4   5   1       63.47       84.82     11.54 o 
  -3   5   1      336.94      356.27     10.86 o 
  -2   5   1      551.23      550.63     12.13 o 
  -1   5   1      832.85      806.90     10.02 o 
   0   5   1     1877.09     1859.51     12.07 o 
   1   5   1      828.27      813.88     10.12 o 
   2   5   1      555.28      573.86     11.37 o 
   3   5   1      339.86      377.51     10.34 o 
   4   5   1       63.50       69.93      9.52 o 
  -4   6   1      159.39      144.29      9.85 o 
  -3   6   1       58.31       75.31     10.41 o 
  -2   6   1      460.83      508.38     11.37 o 
  -1   6   1      202.59      200.78     10.02 o 
   0   6   1     1635.31     1631.88     21.54 o 
   1   6   1      200.12      204.76     12.57 o 
   2   6   1      457.80      500.09     18.47 o 
   3   6   1       58.12       74.02      9.56 o 
   4   6   1      159.77      166.57      9.34 o 
  -3   7   1       18.39       25.59     10.66 o 
  -2   7   1      367.67      396.71     19.27 o 
  -1   7   1      295.06      279.84      8.84 o 
   0   7   1      378.00      364.49      8.43 o 
   1   7   1      294.12      289.72     14.11 o 
   2   7   1      371.41      364.86     41.25 o 
   3   7   1       18.63       17.55     11.92 o 
  -3   8   1       37.57       32.75     15.33 o 
  -2   8   1      307.37      331.09     11.53 o 
  -1   8   1      394.49      410.24      9.24 o 
   0   8   1      190.84      201.52      8.01 o 
   1   8   1      391.57      393.65      9.19 o 
   2   8   1      307.89      302.81     11.77 o 
   3   8   1       37.73       42.25     15.96 o 
  -2   9   1       25.96       14.45     15.54 o 
  -1   9   1       54.15       78.74      8.61 o 
   0   9   1       12.61       16.19      8.62 o 
   1   9   1       54.30       66.79      8.70 o 
   2   9   1       26.01       32.29     11.38 o 
   0  10   1       71.62       73.44     10.41 o 
   1   0   2     6203.55     6397.39     45.95 o 
   2   0   2     4091.42     4243.66     21.58 o 
   3   0   2      561.09      608.13      9.07 o 
   4   0   2       20.70       23.84      8.79 o 
   5   0   2        9.46        8.60      8.56 o 
  -5   1   2       63.98       58.79      8.31 o 
  -4   1   2       80.60       88.71      7.97 o 
  -3   1   2     1814.43     1807.53     11.57 o 
  -2   1   2     3293.98     3015.29     39.14 o 
  -1   1   2       83.26      107.50     15.21 o 
   0   1   2      647.22      639.61     17.94 o 
   1   1   2       79.56       98.53     10.95 o 
   2   1   2     3286.84     3070.80     43.11 o 
   3   1   2     1805.23     1783.83     10.71 o 
   4   1   2       78.60       80.68      8.32 o 
   5   1   2       64.84       77.29      8.25 o 
  -5   2   2      104.97      103.54      9.83 o 
  -4   2   2      508.06      514.91     11.43 o 
  -3   2   2      811.24      822.82     12.35 o 
  -2   2   2     1429.06     1361.76     46.28 o 
  -1   2   2     2389.68     2397.20     39.43 o 
   0   2   2      753.59      664.69     13.90 o 
   1   2   2     2419.05     2451.04     31.81 o 
   2   2   2     1430.27     1385.87     10.34 o 
   3   2   2      806.95      783.07      8.77 o 
   4   2   2      510.74      537.13      9.15 o 
   5   2   2      105.43      105.50      8.23 o 
  -5   3   2       94.07       70.46      9.83 o 
  -4   3   2      114.84      138.43      9.31 o 
  -3   3   2       67.24       80.63      9.03 o 
  -2   3   2     2889.02     2931.12     73.03 o 
  -1   3   2     5613.18     5607.80     55.74 o 
   0   3   2     2101.41     2004.74     13.72 o 
   1   3   2     5605.46     5388.24     94.87 o 
   2   3   2     2889.62     2984.19     20.63 o 
   3   3   2       67.37       78.47      8.75 o 
   4   3   2      114.86      134.07      8.27 o 
   5   3   2       93.80       67.58      9.91 o 
  -4   4   2       20.02       31.30      8.46 o 
  -3   4   2      576.99      573.76     11.37 o 
  -2   4   2     1690.88     1599.28     39.05 o 
  -1   4   2       48.94       67.95      9.37 o 
   1   4   2       45.93       58.47      8.12 o 
   2   4   2     1695.00     1630.76     22.38 o 
   3   4   2      579.67      555.33     12.76 o 
   4   4   2       20.14       23.39      7.66 o 
  -4   5   2       17.74       15.45      8.66 o 
  -3   5   2      217.69      223.46     10.47 o 
  -2   5   2      707.01      714.27     44.71 o 
  -1   5   2      704.28      722.35     10.05 o 
   0   5   2     1338.88     1330.15     14.54 o 
   1   5   2      709.06      719.32     12.04 o 
   2   5   2      706.69      751.26     16.99 o 
   3   5   2      218.92      248.84      7.68 o 
   4   5   2       16.87       31.94      8.90 o 
  -4   6   2        6.64       10.57      8.64 o 
  -3   6   2       12.35       22.86     10.19 o 
  -2   6   2      752.56      770.35     34.44 o 
  -1   6   2     1300.68     1267.51     10.59 o 
   0   6   2      841.92      841.93     13.86 o 
   1   6   2     1306.17     1259.47     18.87 o 
   2   6   2      751.91      667.20     19.71 o 
   3   6   2       12.06       13.37      7.32 o 
   4   6   2        6.66       31.76     13.43 o 
  -3   7   2      267.21      254.68      9.29 o 
  -2   7   2      221.63      232.04     11.37 o 
  -1   7   2      408.10      430.70      9.14 o 
   0   7   2      624.80      643.09      9.03 o 
   1   7   2      404.08      409.64      9.47 o 
   2   7   2      220.45      227.49     10.97 o 
   3   7   2      264.26      278.14     10.80 o 
  -3   8   2       50.40       67.09     11.03 o 
  -2   8   2       94.34      103.04     10.76 o 
  -1   8   2       53.24       52.39      8.45 o 
   0   8   2      726.79      706.36      9.09 o 
   1   8   2       54.72       67.27      8.38 o 
   2   8   2       95.12      108.29     15.87 o 
   3   8   2       50.50       49.78      9.05 o 
  -2   9   2       49.61       48.50     15.29 o 
  -1   9   2      134.94      123.11      8.84 o 
   0   9   2      262.46      275.59      9.19 o 
   1   9   2      135.60      118.84      8.78 o 
   2   9   2       48.83       63.79     11.11 o 
   0  10   2       25.70       28.11      9.12 o 
   1   0   3     1005.38      987.81     12.97 o 
   2   0   3      234.44      238.24      8.50 o 
   3   0   3      329.12      303.86      8.39 o 
   4   0   3       39.34       45.96      8.13 o 
   5   0   3      136.29      121.05      8.44 o 
  -5   1   3      104.19      111.84      8.41 o 
  -4   1   3      587.68      576.31      9.59 o 
  -3   1   3     1671.38     1682.47     11.22 o 
  -2   1   3     1201.26     1111.78     15.35 o 
  -1   1   3    16726.70    16125.17    112.24 o 
   0   1   3     7104.93     6968.35    106.44 o 
   1   1   3    16711.04    16555.09    234.86 o 
   2   1   3     1196.85     1120.19     14.33 o 
   3   1   3     1671.70     1660.36     12.17 o 
   4   1   3      586.56      563.26      9.23 o 
   5   1   3      103.61      106.78      8.46 o 
  -5   2   3       85.26       74.74     12.31 o 
  -4   2   3       86.66       95.58      9.46 o 
  -3   2   3      338.75      339.11      9.29 o 
  -2   2   3      224.16      227.95      8.38 o 
  -1   2   3     2297.52     2376.56     28.78 o 
   0   2   3    15899.80    16486.60    122.09 o 
   1   2   3     2300.36     2374.28     15.89 o 
   2   2   3      222.79      232.66      7.86 o 
   3   2   3      335.61      344.84      7.35 o 
   4   2   3       87.42       93.21      8.47 o 
   5   2   3       85.10       82.43      8.36 o 
  -5   3   3       44.55       38.91      9.60 o 
  -4   3   3     1436.40     1470.70     11.82 o 
  -3   3   3      386.14      379.99      9.77 o 
  -2   3   3     1474.60     1434.63     59.98 o 
  -1   3   3      349.68      353.95     11.51 o 
   0   3   3      211.70      207.39     10.39 o 
   1   3   3      348.50      346.72     10.01 o 
   2   3   3     1480.72     1520.84     22.79 o 
   3   3   3      384.21      399.89      8.97 o 
   4   3   3     1431.68     1468.06     16.49 o 
   5   3   3       45.32       56.93      9.76 o 
  -4   4   3       29.37       41.16      8.63 o 
  -3   4   3       55.51       62.69     10.39 o 
  -2   4   3      183.07      194.35     10.38 o 
  -1   4   3      631.00      559.39     15.52 o 
   1   4   3      637.87      570.75      9.28 o 
   2   4   3      176.87      191.75      8.71 o 
   3   4   3       55.56       57.17      8.56 o 
   4   4   3       29.07       32.43      8.11 o 
  -4   5   3       90.58       93.06     10.33 o 
  -3   5   3      410.32      382.99     27.41 o 
  -2   5   3      521.35      531.97     11.68 o 
  -1   5   3     1623.79     1625.17     15.64 o 
   0   5   3       60.12       89.57      8.39 o 
   1   5   3     1629.02     1637.32     19.50 o 
   2   5   3      523.36      510.86     34.20 o 
   3   5   3      408.11      408.88     16.18 o 
   4   5   3       90.04      115.96      9.53 o 
  -4   6   3       47.54       56.38      8.33 o 
  -3   6   3      233.99      244.01     10.57 o 
  -2   6   3      159.99      168.46     10.69 o 
  -1   6   3      524.23      519.11      9.32 o 
   0   6   3       25.24       33.47      7.83 o 
   1   6   3      526.57      524.72     13.46 o 
   2   6   3      160.94      169.37     10.86 o 
   3   6   3      233.14      249.09      9.33 o 
   4   6   3       47.22       60.73      9.00 o 
  -3   7   3       77.67       93.14     10.65 o 
  -2   7   3       85.69       70.94     13.81 o 
  -1   7   3     1079.44     1077.84     10.42 o 
   0   7   3      103.10      102.98     10.97 o 
   1   7   3     1082.99     1098.41     22.19 o 
   2   7   3       85.96       99.29     10.55 o 
   3   7   3       76.65       88.77      9.01 o 
  -3   8   3       69.26      119.69     15.68 o 
  -2   8   3       25.47       23.91     16.48 o 
  -1   8   3      143.33      141.16      8.64 o 
   0   8   3     1127.84     1059.58     11.54 o 
   1   8   3      145.34      130.20      8.65 o 
   2   8   3       25.96       15.47     10.43 o 
   3   8   3       69.22       89.75      9.81 o 
  -2   9   3       29.49       47.92     11.01 o 
  -1   9   3       31.02       57.12      9.62 o 
   0   9   3       25.34       38.99      7.98 o 
   1   9   3       31.45       38.03      8.64 o 
   2   9   3       30.14       47.31     16.79 o 
   0  10   3       72.05       90.05      8.76 o 
   0   0   4       29.21       39.99     23.56 o 
   2   0   4       12.01        9.10      8.00 o 
   3   0   4      209.78      213.36      7.68 o 
   4   0   4       10.93       19.43      7.47 o 
   5   0   4       88.88      105.03      8.86 o 
  -5   1   4      179.13      172.67      9.98 o 
  -4   1   4      148.51      153.39      8.26 o 
  -3   1   4     1546.10     1534.09     16.05 o 
  -2   1   4       79.41       70.44      7.96 o 
  -1   1   4     7733.12     7629.55    185.11 o 
   0   1   4       33.32       45.38     12.49 o 
   1   1   4     7715.47     7904.56    130.43 o 
   2   1   4       77.55       70.21      7.79 o 
   3   1   4     1558.61     1535.48     14.79 o 
   4   1   4      148.93      160.36      8.16 o 
   5   1   4      177.51      170.86      8.52 o 
  -5   2   4       46.79       47.45      9.78 o 
  -4   2   4      535.30      561.86     13.48 o 
  -3   2   4       64.59       73.65      8.60 o 
  -2   2   4     1093.95     1079.96     18.35 o 
  -1   2   4      819.97      797.18     11.63 o 
   0   2   4       73.09       69.82     10.52 o 
   1   2   4      810.47      782.98     11.47 o 
   2   2   4     1094.88     1090.47      9.73 o 
   3   2   4       64.84       77.85      6.96 o 
   4   2   4      537.45      552.02      8.18 o 
   5   2   4       47.01       47.28      8.31 o 
  -5   3   4       24.86       15.73     14.73 o 
  -4   3   4      510.11      482.86     10.12 o 
  -3   3   4      436.13      456.71      9.03 o 
  -2   3   4     4254.03     4379.04     73.04 o 
  -1   3   4      266.27      311.67     11.40 o 
   0   3   4    16567.58    16367.09     75.80 o 
   1   3   4      267.25      311.63      8.43 o 
   2   3   4     4261.78     4349.49     37.69 o 
   3   3   4      437.76      472.67      8.95 o 
   4   3   4      509.12      501.19      8.59 o 
   5   3   4       24.76       32.05      9.70 o 
  -4   4   4      272.59      268.63      9.09 o 
  -3   4   4       83.72       76.11      9.08 o 
  -2   4   4     1035.59     1025.93     12.28 o 
  -1   4   4     1307.60     1318.99     12.67 o 
   0   4   4      208.85      205.53      8.87 o 
   1   4   4     1313.52     1309.01     15.33 o 
   2   4   4     1023.04      979.68     42.07 o 
   3   4   4       82.95       92.47      9.34 o 
   4   4   4      272.22      274.73      9.06 o 
  -4   5   4       19.67       24.92      8.21 o 
  -3   5   4      258.34      252.05      8.87 o 
  -2   5   4      340.48      352.48     22.19 o 
  -1   5   4      432.04      413.20     16.96 o 
   0   5   4     1698.34     1681.40     20.79 o 
   1   5   4      431.32      423.57      8.83 o 
   2   5   4      342.23      334.40      9.11 o 
   3   5   4      261.42      283.79      9.20 o 
   4   5   4       19.74       -3.90      9.41 o 
  -4   6   4        0.47        8.32     12.08 o 
  -3   6   4      239.86      229.73     15.92 o 
  -2   6   4      169.10      183.58     10.55 o 
  -1   6   4     1164.11     1126.22     25.04 o 
   0   6   4      489.41      449.27      8.79 o 
   1   6   4     1153.96     1117.70     28.51 o 
   2   6   4      167.93      183.09      8.79 o 
   3   6   4      241.48      235.72      8.93 o 
   4   6   4        0.49        8.51      9.54 o 
  -3   7   4      377.15      360.28     12.15 o 
  -2   7   4       27.24       21.78      8.77 o 
  -1   7   4      285.92      332.16      9.96 o 
   0   7   4       12.93       20.76      8.10 o 
   1   7   4      287.16      321.18      9.66 o 
   2   7   4       28.10       35.91      8.65 o 
   3   7   4      379.49      388.30      9.37 o 
  -3   8   4       33.71       43.12     11.03 o 
  -2   8   4       16.97       22.08     21.04 o 
  -1   8   4      386.30      403.29     10.25 o 
   0   8   4      282.12      271.58      8.16 o 
   1   8   4      381.31      402.65     18.19 o 
   2   8   4       16.75       25.10      8.64 o 
   3   8   4       33.97       42.58     10.42 o 
  -1   9   4        4.41       23.21      9.54 o 
   0   9   4      356.13      365.67     11.34 o 
   1   9   4        4.39       10.15      8.56 o 
   2   9   4      168.06      164.58      9.31 o 
   0  10   4       45.19       50.52      9.54 o 
   2   0   5     3590.78     3841.51     31.50 o 
   3   0   5     1662.38     1683.32     22.20 o 
   4   0   5       77.18       67.52      7.83 o 
   5   0   5      293.45      287.41     11.20 o 
  -5   1   5       11.88       21.31     10.16 o 
  -4   1   5      126.85      133.35      8.60 o 
  -3   1   5      432.70      449.03      8.89 o 
  -2   1   5     2194.11     2143.58     25.92 o 
  -1   1   5    10254.62    10211.36    141.29 o 
   0   1   5     2444.35     2563.84     15.33 o 
   1   1   5    10282.19    10294.38     95.90 o 
   2   1   5     2190.36     2165.12     31.06 o 
   3   1   5      437.78      427.56      7.62 o 
   4   1   5      127.09      121.89      7.80 o 
   5   1   5       11.54       15.90      8.17 o 
  -5   2   5       37.12       53.30     12.31 o 
  -4   2   5        4.54       13.87      9.32 o 
  -3   2   5      677.55      665.39     10.47 o 
  -2   2   5     2664.86     2646.78     38.05 o 
  -1   2   5     1616.97     1615.55     12.54 o 
   0   2   5      241.53      244.13     11.98 o 
   1   2   5     1602.32     1597.28     12.57 o 
   2   2   5     2668.57     2672.85     13.74 o 
   3   2   5      680.01      668.23      7.93 o 
   4   2   5        4.74        8.12      7.03 o 
   5   2   5       36.49       34.37      8.35 o 
  -5   3   5        9.34       17.93     11.17 o 
  -4   3   5      149.98      150.05      9.38 o 
  -3   3   5      409.01      425.82      9.95 o 
  -2   3   5     3159.20     3145.60     28.37 o 
  -1   3   5      277.34      301.37     10.54 o 
   0   3   5       89.48      108.76      8.61 o 
   1   3   5      276.28      315.62      8.36 o 
   2   3   5     3166.78     3129.63     21.03 o 
   3   3   5      408.98      406.62      8.65 o 
   4   3   5      153.23      157.93      7.79 o 
   5   3   5        9.38       15.13      9.19 o 
  -4   4   5       40.41       51.63      8.60 o 
  -3   4   5      119.97      127.63     16.40 o 
  -2   4   5     1785.53     1737.65     24.44 o 
  -1   4   5     1199.95     1207.42     13.95 o 
   0   4   5     3368.49     3173.77     27.77 o 
   1   4   5     1210.75     1223.78     15.07 o 
   2   4   5     1793.01     1720.44     15.85 o 
   3   4   5      121.86      129.05     13.54 o 
   4   4   5       41.05       61.44     12.79 o 
  -4   5   5      144.43      150.09      8.71 o 
  -3   5   5       27.31       18.35      8.40 o 
  -2   5   5      553.41      610.77     15.12 o 
  -1   5   5     2222.52     2119.87     75.56 o 
   0   5   5       15.35       31.34      8.15 o 
   1   5   5     2223.74     2209.24     17.37 o 
   2   5   5      551.46      589.64     13.28 o 
   3   5   5       26.85       28.20      8.48 o 
   4   5   5      145.73      154.24      9.77 o 
  -4   6   5       67.13       45.04     14.65 o 
  -3   6   5      290.12      294.16     12.01 o 
  -2   6   5      265.31      264.90     10.46 o 
  -1   6   5      149.33      138.74      9.67 o 
   0   6   5      492.65      511.83      8.63 o 
   1   6   5      146.30      143.95      7.40 o 
   2   6   5      266.38      279.35      9.00 o 
   3   6   5      290.51      305.40     21.08 o 
   4   6   5       67.61       52.72      9.21 o 
  -3   7   5       77.15       96.25     11.96 o 
  -2   7   5      233.97      225.64     10.77 o 
  -1   7   5      832.32      844.50     10.94 o 
   0   7   5       15.85        6.32      8.27 o 
   1   7   5      826.48      818.24     18.43 o 
   2   7   5      232.13      218.04     10.36 o 
   3   7   5       77.35       97.37     14.52 o 
  -3   8   5      103.49      100.59      9.14 o 
  -2   8   5      122.56      125.50     10.71 o 
  -1   8   5      452.14      442.47     10.49 o 
   0   8   5      169.08      198.84      8.77 o 
   1   8   5      452.04      445.17     12.15 o 
   2   8   5      122.02      145.38      9.18 o 
   3   8   5      102.75      117.27      9.19 o 
  -2   9   5       83.19       98.79     11.06 o 
  -1   9   5        2.08        6.47      9.65 o 
   0   9   5        0.27       22.35      8.15 o 
   1   9   5        1.97        8.96      6.96 o 
   2   9   5       82.02       92.01      9.16 o 
   0  10   5      251.19      233.98      8.86 o 
   1   0   6    33229.48    34434.95    136.97 o 
   2   0   6     1429.40     1481.61     10.05 o 
   3   0   6      145.66      147.57      7.52 o 
   4   0   6       45.99       61.24      7.86 o 
   5   0   6        1.37        8.81      8.65 o 
  -5   1   6       19.60       22.70      9.08 o 
  -4   1   6      415.37      420.41     10.04 o 
  -3   1   6      957.44      956.97     10.80 o 
  -2   1   6      604.46      576.29      9.56 o 
  -1   1   6      899.03      890.80     13.43 o 
   0   1   6     1996.31     1944.19     26.27 o 
   1   1   6      912.43      927.24     30.15 o 
   2   1   6      616.98      580.49      7.69 o 
   3   1   6      954.27      943.71      8.58 o 
   4   1   6      414.11      413.49      8.47 o 
   5   1   6       19.91       22.84      7.32 o 
  -5   2   6       74.52       76.49     14.00 o 
  -4   2   6      125.30      151.06     10.15 o 
  -3   2   6      627.31      596.33     19.15 o 
  -2   2   6     2445.56     2432.07     22.46 o 
  -1   2   6     2486.37     2560.15     15.17 o 
   0   2   6     3739.64     3484.51     25.34 o 
   1   2   6     2505.73     2599.87     20.16 o 
   2   2   6     2444.54     2429.14     15.81 o 
   3   2   6      628.96      617.64      8.42 o 
   4   2   6      123.34      134.65      7.22 o 
   5   2   6       74.65       65.34      8.15 o 
  -5   3   6       27.39       19.81     15.76 o 
  -4   3   6       20.43       21.78      7.54 o 
  -3   3   6      255.98      244.11      8.24 o 
  -2   3   6     1732.08     1766.04     14.82 o 
  -1   3   6     1498.38     1510.08     11.77 o 
   0   3   6      798.83      754.70      8.80 o 
   1   3   6     1496.22     1520.33     14.83 o 
   2   3   6     1722.48     1758.85     22.01 o 
   3   3   6      255.22      259.30      7.82 o 
   4   3   6       20.55       20.37      7.19 o 
   5   3   6       27.20       37.75      9.39 o 
  -4   4   6      389.20      391.74     12.23 o 
  -3   4   6      895.01      931.94     10.83 o 
  -2   4   6      613.37      605.00      9.48 o 
  -1   4   6      436.12      383.98     35.56 o 
   0   4   6     7926.41     8142.43     95.45 o 
   1   4   6      435.73      412.15      7.89 o 
   2   4   6      616.91      624.50     10.44 o 
   3   4   6      885.15      947.73     21.47 o 
   4   4   6      388.95      401.09     10.22 o 
  -4   5   6      279.59      277.66      9.15 o 
  -3   5   6      554.87      568.85     11.07 o 
  -2   5   6      104.00      122.94      8.45 o 
  -1   5   6      513.21      468.63     34.20 o 
   0   5   6      272.73      224.62      8.28 o 
   1   5   6      515.31      495.23      9.76 o 
   2   5   6      101.37      113.29      7.92 o 
   3   5   6      551.41      565.47     10.77 o 
   4   5   6      280.07      260.94      9.95 o 
  -4   6   6       11.61       31.22      9.69 o 
  -3   6   6       67.31       73.49     11.49 o 
  -2   6   6      164.08      152.21      9.95 o 
  -1   6   6     1501.41     1439.02     12.70 o 
   0   6   6     2995.51     2869.36     15.81 o 
   1   6   6     1514.52     1474.25     30.60 o 
   2   6   6      161.88      154.34      8.22 o 
   3   6   6       67.33       71.09      8.61 o 
   4   6   6       11.69       31.08      9.08 o 
  -3   7   6      202.10      188.33     12.19 o 
  -2   7   6      271.81      274.01     12.76 o 
  -1   7   6       50.00       58.41      9.13 o 
   0   7   6       41.91       49.00      8.42 o 
   1   7   6       51.83       70.34      9.44 o 
   2   7   6      274.92      261.41      9.11 o 
   3   7   6      201.00      214.62      8.87 o 
  -3   8   6       27.47       73.46     19.38 o 
  -2   8   6      143.26      148.73     10.58 o 
  -1   8   6      231.41      255.47     10.36 o 
   0   8   6       69.83       70.90      8.70 o 
   1   8   6      234.99      258.95      7.25 o 
   2   8   6      144.21      165.87      8.53 o 
   3   8   6       27.44       35.21      7.93 o 
  -2   9   6      164.36      130.77     10.82 o 
  -1   9   6      145.73      145.18      9.96 o 
   0   9   6      139.47      117.79      9.31 o 
   1   9   6      146.97      141.80      7.22 o 
   2   9   6      164.20      149.18      9.37 o 
   1   0   7     5889.05     6300.40     51.76 o 
   2   0   7     1178.86     1164.90     10.85 o 
   3   0   7       46.70       56.39      6.99 o 
   4   0   7      774.14      782.11      9.75 o 
   5   0   7       39.80       45.48      9.20 o 
  -5   1   7       15.08       25.48      9.63 o 
  -4   1   7       71.50       72.38      9.02 o 
  -3   1   7      377.20      387.95      8.53 o 
  -2   1   7      300.57      302.76      9.27 o 
  -1   1   7     2377.21     2333.54     37.58 o 
   0   1   7     6584.73     6740.49     69.19 o 
   1   1   7     2402.58     2423.72     16.40 o 
   2   1   7      289.58      292.93      6.83 o 
   3   1   7      374.04      382.39      7.01 o 
   4   1   7       71.51       84.18      7.07 o 
   5   1   7       15.69       18.72      7.64 o 
  -5   2   7       34.47       18.47     21.44 o 
  -4   2   7      356.47      346.05     14.28 o 
  -3   2   7      927.25      942.65     11.80 o 
  -2   2   7      693.82      692.18     11.49 o 
  -1   2   7     4167.65     4172.30     71.56 o 
   0   2   7     9839.42    10301.13     73.88 o 
   1   2   7     4176.74     4274.74     22.17 o 
   2   2   7      684.55      668.40     11.14 o 
   3   2   7      924.22      917.91     11.55 o 
   4   2   7      356.01      337.46      9.56 o 
   5   2   7       34.08       41.51      8.10 o 
  -5   3   7       47.54       37.52     14.79 o 
  -4   3   7       60.65       86.55      7.78 o 
  -3   3   7      502.10      480.54      9.85 o 
  -2   3   7       16.09       22.65      8.04 o 
  -1   3   7     2645.86     2607.94     50.17 o 
   0   3   7      447.39      438.84     10.12 o 
   1   3   7     2649.16     2642.46     25.42 o 
   2   3   7       15.49       11.40      7.30 o 
   3   3   7      501.35      474.09      9.38 o 
   4   3   7       61.37       82.99      7.50 o 
   5   3   7       48.43       47.27      8.91 o 
  -4   4   7       59.95       67.53     10.82 o 
  -3   4   7      630.92      640.67     10.38 o 
  -2   4   7      390.38      415.44      9.46 o 
  -1   4   7     2847.75     2697.26     25.39 o 
   0   4   7     3039.13     2877.05     47.48 o 
   1   4   7     2833.40     2682.36     32.18 o 
   2   4   7      385.41      401.54      8.01 o 
   3   4   7      631.54      617.67     16.11 o 
   4   4   7       59.15       63.99      6.68 o 
  -4   5   7       49.43       41.17     22.49 o 
  -3   5   7      464.74      471.02      9.84 o 
  -2   5   7      277.72      280.24      8.54 o 
  -1   5   7      139.30      151.38      8.29 o 
   0   5   7     1383.08     1340.16     19.24 o 
   1   5   7      138.40      146.82      6.98 o 
   2   5   7      277.34      286.24     11.66 o 
   3   5   7      470.03      493.27     15.16 o 
   4   5   7       49.08       39.29      9.56 o 
  -4   6   7      204.23      183.11     17.16 o 
  -3   6   7       11.75       41.17     10.99 o 
  -2   6   7      331.35      361.79      8.85 o 
  -1   6   7      256.38      274.48      7.61 o 
   0   6   7       89.70      133.28     13.47 o 
   1   6   7      257.71      291.49      7.29 o 
   2   6   7      328.83      345.51     12.19 o 
   3   6   7       11.64       13.49      8.47 o 
   4   6   7      203.07      195.17      9.02 o 
  -3   7   7       37.85       48.29     15.26 o 
  -2   7   7      331.69      339.90     10.92 o 
  -1   7   7       70.82       84.08      8.95 o 
   0   7   7      327.76      343.46     10.20 o 
   1   7   7       71.94       71.81      6.24 o 
   2   7   7      334.63      358.48     17.95 o 
   3   7   7       37.43       66.10     13.62 o 
  -3   8   7      131.42      107.02     16.27 o 
  -2   8   7      286.54      324.04     39.11 o 
  -1   8   7      117.62      133.48      8.17 o 
   0   8   7       31.74       29.53      6.96 o 
   1   8   7      117.03      130.68      6.89 o 
   2   8   7      285.68      287.44     10.57 o 
   3   8   7      131.89      102.69      9.94 o 
  -2   9   7       34.63       41.78     14.37 o 
  -1   9   7       99.24       96.60      7.98 o 
   0   9   7        0.71       16.59      7.07 o 
   1   9   7       98.51      101.54      6.77 o 
   2   9   7       34.78       38.20     10.21 o 
   0   0   8    19588.05    20451.65    137.85 o 
   1   0   8      159.05      201.44     10.77 o 
   2   0   8     7886.26     8059.63     53.54 o 
   3   0   8       64.20       73.39      6.87 o 
   4   0   8       14.24       21.86      7.81 o 
   5   0   8       12.24       16.42     10.29 o 
  -5   1   8        3.24        7.04      9.69 o 
  -4   1   8      272.47      288.92      9.34 o 
  -3   1   8       77.74       74.12      7.61 o 
  -2   1   8     2046.07     1969.94     11.39 o 
  -1   1   8     1191.39     1109.97     13.99 o 
   0   1   8      414.81      433.72     10.60 o 
   1   1   8     1188.46     1082.45     13.17 o 
   2   1   8     2031.39     1986.04     14.71 o 
   3   1   8       76.55       82.94      6.49 o 
   4   1   8      272.58      276.09      6.98 o 
   5   1   8        3.29        1.02      8.72 o 
  -5   2   8      258.82      265.73     13.61 o 
  -4   2   8        7.93       24.53      9.36 o 
  -3   2   8     1913.16     1957.08     21.80 o 
  -2   2   8     1834.03     1842.94     14.08 o 
  -1   2   8       33.32       49.45      7.82 o 
   0   2   8     4007.61     3809.39     28.82 o 
   1   2   8       34.48       44.56      8.10 o 
   2   2   8     1847.61     1879.15     27.93 o 
   3   2   8     1919.98     1970.25     13.98 o 
   4   2   8        7.91       22.17      6.89 o 
   5   2   8      259.05      260.01      9.25 o 
  -5   3   8        2.19        9.92     14.76 o 
  -4   3   8       18.76       33.65     11.23 o 
  -3   3   8      253.70      259.78      9.61 o 
  -2   3   8       91.25       92.14      8.74 o 
  -1   3   8     3531.82     3452.99     30.40 o 
   0   3   8       22.05       16.04      8.24 o 
   1   3   8     3512.17     3432.28     45.76 o 
   2   3   8       90.40       96.14      7.32 o 
   3   3   8      258.67      268.89      7.15 o 
   4   3   8       19.05       22.62      7.03 o 
   5   3   8        2.10        3.03     10.41 o 
  -4   4   8       45.05       52.83     13.05 o 
  -3   4   8      624.52      645.61     10.29 o 
  -2   4   8      408.65      399.97      8.72 o 
  -1   4   8      347.01      376.21     19.96 o 
   0   4   8       24.91       38.31      8.11 o 
   1   4   8      342.74      378.96      9.91 o 
   2   4   8      407.28      391.21      7.87 o 
   3   4   8      628.31      625.95     11.13 o 
   4   4   8       45.39       49.80      7.86 o 
  -4   5   8       55.37       45.39     19.13 o 
  -3   5   8      137.61      159.59      9.39 o 
  -2   5   8      693.89      740.50     10.19 o 
  -1   5   8     1226.62     1236.92     14.43 o 
   0   5   8      105.67      110.84      7.45 o 
   1   5   8     1217.74     1199.18     30.66 o 
   2   5   8      693.57      696.75      8.98 o 
   3   5   8      139.24      148.40      8.82 o 
   4   5   8       57.37       60.55      9.48 o 
  -4   6   8        6.66       14.54     12.38 o 
  -3   6   8       22.90       39.39     10.54 o 
  -2   6   8      953.85      964.62     25.83 o 
  -1   6   8      278.31      289.69      8.40 o 
   0   6   8     2485.82     2412.20     57.63 o 
   1   6   8      279.59      287.32      7.13 o 
   2   6   8      956.39      954.59     21.97 o 
   3   6   8       23.32       27.34      7.49 o 
   4   6   8        6.52       21.59      7.69 o 
  -3   7   8        8.36       17.96     10.73 o 
  -2   7   8      698.24      728.91     36.38 o 
  -1   7   8      409.25      418.67      8.59 o 
   0   7   8       17.94       35.23      7.53 o 
   1   7   8      408.84      429.99      8.80 o 
   2   7   8      692.38      701.26     23.19 o 
   3   7   8        8.13       10.02      8.59 o 
  -3   8   8       66.87       84.29     19.52 o 
  -2   8   8       44.59       38.39     13.81 o 
  -1   8   8       70.25       69.65      8.07 o 
   0   8   8      234.99      257.88      6.90 o 
   1   8   8       69.30       65.59      6.76 o 
   2   8   8       45.97       61.41      8.57 o 
   3   8   8       67.26       50.26      9.26 o 
  -2   9   8       21.37       30.49     14.83 o 
  -1   9   8      223.58      224.15      9.92 o 
   0   9   8        1.38       13.55      7.45 o 
   1   9   8      221.22      202.25      7.73 o 
   2   9   8       21.06        8.00      6.80 o 
   1   0   9      109.05      101.50      9.47 o 
   3   0   9       89.63       90.66      9.31 o 
   4   0   9      226.38      247.23      8.27 o 
   5   0   9       55.29       35.58      8.30 o 
  -5   1   9       56.78       57.89      9.83 o 
  -4   1   9      149.33      139.17     11.22 o 
  -3   1   9      625.90      614.15      9.36 o 
  -2   1   9     5747.87     5792.63     32.29 o 
  -1   1   9     1201.10     1221.56     13.91 o 
   0   1   9     1935.27     1944.41     23.71 o 
   1   1   9     1213.29     1249.55     10.66 o 
   2   1   9     5728.36     5792.30     34.19 o 
   3   1   9      624.52      594.34      7.06 o 
   4   1   9      150.26      137.57      7.24 o 
   5   1   9       56.17       51.54      8.18 o 
  -5   2   9        0.53       -4.61     12.71 o 
  -4   2   9      121.71      147.38      9.48 o 
  -3   2   9      206.46      210.68      9.11 o 
  -2   2   9     1351.03     1313.38     10.00 o 
  -1   2   9     4396.90     4449.08     36.69 o 
   0   2   9      672.25      704.02     10.02 o 
   1   2   9     4396.75     4389.26     59.36 o 
   2   2   9     1361.14     1291.48     34.08 o 
   3   2   9      205.99      220.81      6.92 o 
   4   2   9      120.99      131.55      7.12 o 
   5   2   9        0.55       14.63      7.92 o 
  -4   3   9      366.24      327.06     12.51 o 
  -3   3   9     2330.64     2375.42     19.27 o 
  -2   3   9       72.10       75.53      8.06 o 
  -1   3   9      138.63      151.02      7.93 o 
   0   3   9      116.22      112.68      8.30 o 
   1   3   9      138.51      162.63      8.50 o 
   2   3   9       74.61       75.70      7.04 o 
   3   3   9     2323.64     2361.98     33.19 o 
   4   3   9      366.30      348.27      7.76 o 
  -4   4   9       81.13      102.23     13.28 o 
  -3   4   9       20.94       32.64     11.42 o 
  -2   4   9      132.30      120.68      7.96 o 
  -1   4   9     2720.07     2577.23     35.63 o 
   0   4   9     1337.84     1380.08     24.55 o 
   1   4   9     2725.77     2581.51     26.47 o 
   2   4   9      130.81      142.89      7.27 o 
   3   4   9       19.92       24.91      6.78 o 
   4   4   9       80.72       83.30      7.99 o 
  -4   5   9        3.70        0.27     12.48 o 
  -3   5   9      328.80      323.85     12.36 o 
  -2   5   9      740.34      767.36     10.12 o 
  -1   5   9     1035.93     1102.55     28.57 o 
   0   5   9      644.88      650.12     17.02 o 
   1   5   9     1033.87     1118.46     13.58 o 
   2   5   9      741.41      793.83     16.77 o 
   3   5   9      326.57      352.05     12.63 o 
   4   5   9        3.85       18.60      7.92 o 
  -4   6   9       77.28       49.46     13.11 o 
  -3   6   9       32.81       36.98     10.68 o 
  -2   6   9      673.50      680.09     11.45 o 
  -1   6   9      227.35      246.65      8.26 o 
   0   6   9        8.01       24.88      7.07 o 
   1   6   9      228.65      259.90      7.91 o 
   2   6   9      677.30      695.82     20.50 o 
   3   6   9       32.09       34.45      8.62 o 
   4   6   9       76.52       65.19      9.28 o 
  -3   7   9       66.30       70.24      8.76 o 
  -2   7   9      169.37      180.62     10.73 o 
  -1   7   9      239.94      235.54      8.02 o 
   0   7   9      848.32      859.25     29.67 o 
   1   7   9      239.39      244.86      9.35 o 
   2   7   9      168.38      178.18      7.87 o 
   3   7   9       66.06       55.92      9.06 o 
  -3   8   9       11.62       24.82     15.75 o 
  -2   8   9       44.49       60.90     15.60 o 
  -1   8   9      370.78      334.92      8.71 o 
   0   8   9      125.03      134.39      7.82 o 
   1   8   9      372.96      344.63      7.83 o 
   2   8   9       46.14       46.29      7.92 o 
   3   8   9       11.17       40.47     18.14 o 
  -2   9   9       13.94       26.94     15.53 o 
  -1   9   9       30.67       24.45      8.38 o 
   0   9   9       48.05       54.11     11.59 o 
   1   9   9       31.03       36.34      6.97 o 
   2   9   9       14.24        4.08      7.38 o 
   0   0  10     4136.56     4371.68     28.74 o 
   1   0  10     1420.91     1365.12      9.83 o 
   2   0  10       47.92       59.12      7.27 o 
   3   0  10      387.28      368.84      7.44 o 
   4   0  10        2.17        3.68      7.96 o 
   5   0  10       61.97       64.40      8.19 o 
  -5   1  10       32.69       18.76     11.72 o 
  -4   1  10      555.49      555.42     10.52 o 
  -3   1  10      430.28      444.17      8.61 o 
  -2   1  10     1012.17      995.00      9.51 o 
  -1   1  10     1180.87     1188.01     19.20 o 
   0   1  10     5095.37     5135.82     28.55 o 
   1   1  10     1164.28     1111.36     22.19 o 
   2   1  10     1010.50     1010.33     11.79 o 
   3   1  10      432.72      443.33      8.87 o 
   4   1  10      553.09      562.19      8.27 o 
   5   1  10       32.14       33.90     10.06 o 
  -5   2  10       16.23        2.52     12.90 o 
  -4   2  10      183.38      181.19      9.61 o 
  -3   2  10      232.50      257.20      8.22 o 
  -2   2  10      462.85      494.74      8.74 o 
  -1   2  10      946.95      945.58     10.56 o 
   0   2  10     1429.46     1405.71     16.75 o 
   1   2  10      936.35      932.83     10.48 o 
   2   2  10      469.70      493.89      7.67 o 
   3   2  10      234.25      261.34      7.23 o 
   4   2  10      183.60      181.75      7.03 o 
   5   2  10       16.36       18.93      7.90 o 
  -4   3  10       31.45       23.91      7.86 o 
  -3   3  10     1521.21     1562.20     11.70 o 
  -2   3  10      262.52      279.77      9.64 o 
  -1   3  10     2899.40     2907.21     19.53 o 
   0   3  10     2960.81     2702.91     23.83 o 
   1   3  10     2904.32     2941.55     12.70 o 
   2   3  10      265.06      268.54      7.46 o 
   3   3  10     1517.94     1543.58     11.49 o 
   4   3  10       31.15       36.28      7.17 o 
  -4   4  10      165.10      132.67     13.05 o 
  -3   4  10      177.60      178.00      8.86 o 
  -2   4  10      490.40      464.09      9.30 o 
  -1   4  10      341.40      353.77      9.08 o 
   0   4  10      871.03      922.21     17.44 o 
   1   4  10      345.09      344.35      7.84 o 
   2   4  10      490.38      457.37     14.85 o 
   3   4  10      173.93      182.38      7.57 o 
   4   4  10      163.78      154.49      9.43 o 
  -4   5  10       39.22       32.18      9.77 o 
  -3   5  10       77.12       88.80      9.18 o 
  -2   5  10      480.83      488.63     15.17 o 
  -1   5  10     1242.56     1250.24     11.80 o 
   0   5  10      424.39      438.63     14.86 o 
   1   5  10     1249.28     1239.95     30.36 o 
   2   5  10      484.75      483.93     13.08 o 
   3   5  10       76.57       94.47      7.90 o 
   4   5  10       39.01       40.04      8.74 o 
  -4   6  10       28.19       17.11     20.25 o 
  -3   6  10      129.79      126.08      7.66 o 
  -2   6  10      191.67      173.18      8.64 o 
  -1   6  10      142.45      140.43      8.39 o 
   0   6  10      844.36      828.27     19.43 o 
   1   6  10      143.25      143.60      6.58 o 
   2   6  10      190.31      179.08      8.93 o 
   3   6  10      129.35      140.94      9.85 o 
   4   6  10       28.39       31.68      9.94 o 
  -3   7  10      169.60      156.01     12.01 o 
  -2   7  10      205.12      206.52      8.76 o 
  -1   7  10      233.53      228.04      8.25 o 
   0   7  10      566.42      588.22      9.65 o 
   1   7  10      231.15      237.53      7.65 o 
   2   7  10      207.50      212.61     13.49 o 
   3   7  10      169.92      180.64      9.30 o 
  -2   8  10       95.08      107.94     14.26 o 
  -1   8  10       66.48       80.80      9.28 o 
   0   8  10       50.67       47.13      7.36 o 
   1   8  10       66.50       76.39      6.84 o 
   2   8  10       93.74       85.24      8.01 o 
  -1   9  10       81.03       56.61     18.68 o 
   0   9  10      262.50      251.40      7.63 o 
   1   9  10       81.65       85.92      7.06 o 
   1   0  11     1475.87     1546.76     13.87 o 
   2   0  11      694.77      754.30      8.36 o 
   3   0  11      911.05      923.28      8.46 o 
   4   0  11      227.85      261.06      7.50 o 
   5   0  11      229.55      195.99      9.71 o 
  -5   1  11       26.23       33.03     11.20 o 
  -4   1  11      156.76      148.61     11.42 o 
  -3   1  11       44.10       58.51      7.38 o 
  -2   1  11     2340.02     2319.82     26.05 o 
  -1   1  11    10116.91    10300.75     90.42 o 
   0   1  11     3664.48     3626.97     28.50 o 
   1   1  11    10106.09    10098.11    106.34 o 
   2   1  11     2347.94     2309.38     23.73 o 
   3   1  11       43.78       48.66      7.14 o 
   4   1  11      155.19      142.84      7.96 o 
   5   1  11       26.49       37.00      9.64 o 
  -5   2  11       40.73       51.53     22.31 o 
  -4   2  11       35.73       38.80      9.17 o 
  -3   2  11      132.58      139.13      8.22 o 
  -2   2  11      494.52      477.17      7.26 o 
  -1   2  11       80.48       80.89      6.39 o 
   0   2  11     2655.91     2628.77     19.33 o 
   1   2  11       78.05       80.52      8.80 o 
   2   2  11      491.19      490.58      8.33 o 
   3   2  11      135.40      148.37      7.12 o 
   4   2  11       35.83       43.48      6.18 o 
   5   2  11       40.13       40.65      8.47 o 
  -4   3  11      354.45      358.43     12.81 o 
  -3   3  11      311.81      311.15      9.32 o 
  -2   3  11     2024.83     2040.81     25.55 o 
  -1   3  11      562.53      535.64      6.79 o 
   0   3  11      298.50      335.34     11.04 o 
   1   3  11      561.62      528.76      9.28 o 
   2   3  11     2022.77     2054.31     22.41 o 
   3   3  11      315.06      318.82      7.08 o 
   4   3  11      355.52      347.54      7.90 o 
  -4   4  11       46.37       54.76      9.85 o 
  -3   4  11      160.16      165.42     13.25 o 
  -2   4  11      909.56      880.80     17.83 o 
  -1   4  11      187.34      193.18      8.60 o 
   0   4  11     2150.45     2111.16     36.36 o 
   1   4  11      183.81      183.69      8.59 o 
   2   4  11      918.99      951.02     31.55 o 
   3   4  11      162.38      158.42      7.29 o 
   4   4  11       46.35       39.50      7.35 o 
  -4   5  11      167.81      177.54     21.12 o 
  -3   5  11      102.35      100.56     11.66 o 
  -2   5  11       25.61       42.09      8.07 o 
  -1   5  11     2050.68     2069.75     25.03 o 
   0   5  11      596.91      593.04     10.19 o 
   1   5  11     2051.51     2150.39     30.60 o 
   2   5  11       24.06       37.49      7.05 o 
   3   5  11      104.05      101.57      6.76 o 
   4   5  11      168.10      167.82      8.81 o 
  -3   6  11      324.00      295.81     14.15 o 
  -2   6  11      131.13      128.84      8.63 o 
  -1   6  11      134.23      158.23     14.05 o 
   0   6  11      127.22      136.99      7.29 o 
   1   6  11      131.01      131.80      7.03 o 
   2   6  11      130.12      134.63      7.33 o 
   3   6  11      326.33      302.45     17.11 o 
   4   6  11       33.23       56.98     16.27 o 
  -3   7  11       59.02       59.00      9.22 o 
  -2   7  11       97.90      111.34     25.73 o 
  -1   7  11      483.68      485.88     19.83 o 
   0   7  11      354.98      323.48      8.54 o 
   1   7  11      476.70      491.47     12.67 o 
   2   7  11       98.26      101.07      7.56 o 
   3   7  11       59.16       88.04     13.58 o 
  -2   8  11      319.53      281.89     14.98 o 
  -1   8  11       95.07      114.70     11.58 o 
   0   8  11       72.02       73.46      7.29 o 
   1   8  11       94.76       93.70      7.19 o 
   2   8  11      318.77      291.70     11.31 o 
  -1   9  11        6.33       -5.90     12.50 o 
   0   9  11        1.37       10.50      7.12 o 
   1   9  11        6.20       10.74      7.65 o 
   0   0  12      246.26      259.91     10.94 o 
   1   0  12     6015.21     6319.60     31.28 o 
   2   0  12      792.16      884.58     10.11 o 
   3   0  12        9.32       10.36      6.94 o 
   4   0  12       41.82       42.30      7.22 o 
   5   0  12        2.34       -7.69      8.31 o 
  -5   1  12       88.80       72.90     10.32 o 
  -4   1  12       63.01       65.22      7.94 o 
  -3   1  12     1217.44     1215.02     17.71 o 
  -2   1  12     1406.28     1424.69     15.94 o 
  -1   1  12       45.62       66.58     11.59 o 
   0   1  12      159.59      166.80      8.23 o 
   1   1  12       47.96      106.69     21.59 o 
   2   1  12     1417.80     1449.99     17.40 o 
   3   1  12     1216.85     1195.04     17.30 o 
   4   1  12       62.86       52.91      7.63 o 
   5   1  12       88.30       85.52      7.96 o 
  -4   2  12       89.14       67.84     19.18 o 
  -3   2  12       28.34       22.88      8.16 o 
  -2   2  12     1996.47     1986.93     29.21 o 
  -1   2  12     1957.75     1879.17     22.78 o 
   0   2  12      582.56      587.89     10.14 o 
   1   2  12     1969.91     1938.81     19.94 o 
   2   2  12     1998.16     2019.90     12.85 o 
   3   2  12       29.01       22.68      7.08 o 
   4   2  12       90.63       88.33      7.74 o 
  -4   3  12       13.52       15.85     18.76 o 
  -3   3  12      117.99      136.22     11.15 o 
  -2   3  12     2863.66     2902.84     26.30 o 
  -1   3  12      306.66      316.26      6.39 o 
   0   3  12     1931.90     1950.98     32.83 o 
   1   3  12      308.12      322.68      9.94 o 
   2   3  12     2859.42     2943.80     18.26 o 
   3   3  12      118.04      128.92      6.38 o 
   4   3  12       13.39       15.20      7.07 o 
  -4   4  12      212.20      204.76     22.37 o 
  -3   4  12       32.98       25.12     14.35 o 
  -2   4  12     1346.49     1314.37     14.80 o 
  -1   4  12     1869.82     1973.40     19.19 o 
   0   4  12      539.42      612.80     18.77 o 
   1   4  12     1869.64     1942.37     35.68 o 
   2   4  12     1341.16     1342.22     27.13 o 
   3   4  12       33.76       45.24      6.55 o 
   4   4  12      211.48      192.30      8.21 o 
  -4   5  12        8.28        9.43     20.98 o 
  -3   5  12      488.78      531.13     20.43 o 
  -2   5  12      490.05      496.46     10.84 o 
  -1   5  12       21.56       28.57      7.26 o 
   0   5  12      878.67      893.22     18.34 o 
   1   5  12       22.47       22.33      6.51 o 
   2   5  12      483.57      514.60     15.52 o 
   3   5  12      488.64      494.17     12.75 o 
   4   5  12        8.44        9.63      7.82 o 
  -3   6  12       42.28       47.91      9.21 o 
  -2   6  12       39.39       42.67      8.42 o 
  -1   6  12     1011.37     1019.51     11.24 o 
   0   6  12       56.31       74.80      7.08 o 
   1   6  12     1014.22      959.96     29.30 o 
   2   6  12       39.25       42.05      7.43 o 
   3   6  12       43.07       30.97      7.15 o 
  -3   7  12      169.26      169.58     16.41 o 
  -2   7  12       53.66       84.98     12.95 o 
  -1   7  12       92.31       97.92      9.27 o 
   0   7  12      107.50      106.29      7.36 o 
   1   7  12       93.83       98.65      8.07 o 
   2   7  12       53.95       61.60      6.79 o 
   3   7  12      168.62      136.16     29.03 o 
  -2   8  12       95.95      103.20     15.70 o 
  -1   8  12      156.19      191.76     21.28 o 
   0   8  12        0.22       -1.87      6.94 o 
   1   8  12      156.54      160.96     14.97 o 
   2   8  12       96.90       91.66      7.69 o 
  -1   9  12       83.33       76.78     13.11 o 
   0   9  12      193.52      168.99      7.77 o 
   1   9  12       83.82       93.53     12.90 o 
   1   0  13      836.38      852.39      8.43 o 
   2   0  13        7.96        9.93      7.60 o 
   3   0  13      936.17      988.45     11.18 o 
   4   0  13      187.68      185.78      7.26 o 
   5   0  13       68.65       75.32     13.02 o 
  -4   1  13       53.08       76.58      7.25 o 
  -3   1  13      226.12      238.92      7.32 o 
  -2   1  13      379.22      393.89      7.13 o 
  -1   1  13      970.88      887.18      9.44 o 
   0   1  13     1456.08     1433.73     10.63 o 
   1   1  13      972.07      917.05     10.09 o 
   2   1  13      379.87      381.77      7.44 o 
   3   1  13      223.58      234.57      7.41 o 
   4   1  13       53.10       57.96      7.73 o 
  -4   2  13        9.16       12.77     19.84 o 
  -3   2  13     1299.72     1283.39     11.33 o 
  -2   2  13      829.86      799.55     10.82 o 
  -1   2  13       92.15       94.92      6.21 o 
   0   2  13     4535.18     4667.45     24.05 o 
   1   2  13       94.61       98.30     13.99 o 
   2   2  13      824.62      791.93      8.51 o 
   3   2  13     1290.90     1291.86     10.10 o 
   4   2  13        9.47       12.87      7.09 o 
  -4   3  13      168.99      191.92     20.28 o 
  -3   3  13      145.75      152.35     11.16 o 
  -2   3  13      293.54      290.65      9.94 o 
  -1   3  13      760.33      781.96     10.47 o 
   0   3  13      239.94      251.19      9.53 o 
   1   3  13      762.30      783.52      9.49 o 
   2   3  13      296.59      301.33      9.53 o 
   3   3  13      145.79      148.07      9.35 o 
   4   3  13      168.91      172.02     14.06 o 
  -4   4  13      116.69      108.90     19.58 o 
  -3   4  13       15.50       24.70      9.42 o 
  -2   4  13     1016.46     1007.27     12.93 o 
  -1   4  13      164.67      183.33      9.03 o 
   0   4  13     2157.39     2063.68     46.24 o 
   1   4  13      162.26      163.95      7.83 o 
   2   4  13     1008.18      975.01     24.69 o 
   3   4  13       16.06       22.51      6.53 o 
   4   4  13      116.94      110.07      7.30 o 
  -4   5  13       55.25       61.70     22.21 o 
  -3   5  13      280.53      312.04     19.90 o 
  -2   5  13      350.93      338.98      9.02 o 
  -1   5  13      222.06      219.75      7.47 o 
   0   5  13      989.67     1022.69     12.39 o 
   1   5  13      220.90      216.46      7.71 o 
   2   5  13      357.77      368.31     11.03 o 
   3   5  13      280.52      261.20      7.86 o 
   4   5  13       55.75       68.55      7.74 o 
  -3   6  13      281.62      289.45     19.94 o 
  -2   6  13      376.98      365.66     21.44 o 
  -1   6  13      109.13      121.36      7.98 o 
   0   6  13       21.34       32.81      7.37 o 
   1   6  13      110.74      106.80      7.39 o 
   2   6  13      376.33      369.04      6.78 o 
   3   6  13      279.07      268.42     15.15 o 
  -3   7  13       55.93       51.01      9.26 o 
  -2   7  13       26.77       20.61     12.97 o 
  -1   7  13      632.98      648.11     21.32 o 
   0   7  13       56.86       72.80      6.94 o 
   1   7  13      640.53      641.70     20.52 o 
   2   7  13       27.29       20.72      6.69 o 
   3   7  13       54.98       65.60      9.49 o 
  -2   8  13       53.45       55.80     13.41 o 
  -1   8  13      131.20      131.54     13.87 o 
   0   8  13      180.80      173.24     10.34 o 
   1   8  13      130.77      130.96      8.31 o 
   2   8  13       52.88       55.22      7.64 o 
  -1   9  13       86.38       82.92     13.39 o 
   0   9  13      254.10      226.53     13.21 o 
   1   9  13       86.36       89.13     10.63 o 
   0   0  14     2163.36     2195.37     25.61 o 
   1   0  14     4835.63     5034.41     62.14 o 
   2   0  14      911.20      974.75      8.83 o 
   3   0  14      760.27      792.12      7.99 o 
   4   0  14       27.35       24.00      7.25 o 
  -4   1  14      195.16      190.40      7.49 o 
  -3   1  14       11.02       17.86      6.28 o 
  -2   1  14      441.47      398.55     11.94 o 
  -1   1  14     2117.63     2053.89     19.73 o 
   0   1  14     1616.12     1612.76     20.72 o 
   1   1  14     2127.47     2036.21     34.40 o 
   2   1  14      434.73      402.63      7.31 o 
   3   1  14       10.68       26.59      6.70 o 
   4   1  14      194.97      182.34      7.47 o 
  -4   2  14      435.41      459.11     10.36 o 
  -3   2  14     1082.67     1077.82     16.03 o 
  -2   2  14      499.92      450.50      8.32 o 
  -1   2  14     1078.09     1065.70     11.98 o 
   0   2  14     2337.97     2342.01     25.96 o 
   1   2  14     1078.41     1052.64     12.02 o 
   2   2  14      504.87      461.81      8.44 o 
   3   2  14     1082.37     1070.47     20.41 o 
   4   2  14      436.44      451.34     11.09 o 
  -4   3  14       21.13       19.55     18.52 o 
  -3   3  14       14.71       37.15     11.15 o 
  -2   3  14       30.30       31.32      5.71 o 
  -1   3  14     1844.10     1821.22     27.47 o 
   0   3  14     2167.33     2051.53     24.29 o 
   1   3  14     1837.47     1857.60     17.42 o 
   2   3  14       32.12       24.79      9.29 o 
   3   3  14       14.93       22.12      6.53 o 
   4   3  14       21.34       27.83      7.54 o 
  -4   4  14      257.16      228.00     10.43 o 
  -3   4  14      158.02      169.96      9.27 o 
  -2   4  14      533.05      573.72      9.98 o 
  -1   4  14      108.98      117.01      9.68 o 
   0   4  14      776.95      861.39     14.00 o 
   1   4  14      107.07       94.05      8.17 o 
   2   4  14      526.32      532.65      8.79 o 
   3   4  14      157.66      126.54     11.53 o 
   4   4  14      257.35      220.59     19.73 o 
  -4   5  14       41.98       22.42     23.25 o 
  -3   5  14        4.95        3.22      8.42 o 
  -2   5  14      253.79      292.35     14.33 o 
  -1   5  14      414.33      450.16     16.39 o 
   0   5  14      373.66      360.74      7.90 o 
   1   5  14      412.43      413.47      9.93 o 
   2   5  14      254.84      256.21      7.78 o 
   3   5  14        5.11       13.78      6.86 o 
   4   5  14       42.09       37.40      7.70 o 
  -3   6  14      129.95      120.39     15.50 o 
  -2   6  14      294.22      300.41     12.94 o 
  -1   6  14      487.14      473.31      8.42 o 
   0   6  14      578.77      578.24     12.65 o 
   1   6  14      487.34      474.71     13.99 o 
   2   6  14      296.03      291.41     12.46 o 
   3   6  14      130.56      122.13      7.31 o 
  -3   7  14       65.99       55.53      9.16 o 
  -2   7  14       85.38       82.95     13.47 o 
  -1   7  14      267.45      263.91     10.67 o 
   0   7  14      112.19      110.52      7.41 o 
   1   7  14      265.94      265.17      7.70 o 
   2   7  14       85.44       86.59      7.11 o 
   3   7  14       66.34       63.02      8.45 o 
  -2   8  14       12.88        8.37     10.62 o 
  -1   8  14      113.97      118.81      9.45 o 
   0   8  14       92.78      102.94      6.85 o 
   1   8  14      114.09      128.41      7.66 o 
   2   8  14       13.20       18.79      7.54 o 
  -1   9  14       90.93       77.78      7.51 o 
   0   9  14       35.65       33.30      7.58 o 
   1   9  14       89.49       91.74      9.85 o 
   1   0  15      164.01      187.22      7.80 o 
   2   0  15     1575.95     1605.05     11.03 o 
   3   0  15      106.41      112.00      7.16 o 
   4   0  15      166.65      155.49      7.34 o 
  -4   1  15       13.75       12.51      6.84 o 
  -3   1  15      337.29      318.10      7.36 o 
  -2   1  15      881.41      872.50      8.23 o 
  -1   1  15      113.29      115.98      8.11 o 
   0   1  15     1552.19     1521.63     23.20 o 
   1   1  15      109.70      124.09      8.19 o 
   2   1  15      883.53      861.47      7.83 o 
   3   1  15      337.01      318.59      6.88 o 
   4   1  15       13.58       16.48      7.38 o 
  -4   2  15       88.92       88.44      8.05 o 
  -3   2  15      304.26      306.70      7.37 o 
  -2   2  15     1104.89     1096.56     12.19 o 
  -1   2  15     2042.76     2075.92     14.75 o 
   0   2  15      319.08      347.63      7.54 o 
   1   2  15     2048.71     2091.18     16.75 o 
   2   2  15     1109.56     1112.21     14.68 o 
   3   2  15      306.40      315.37     10.98 o 
   4   2  15       89.49       92.27      7.59 o 
  -4   3  15        7.78        8.59      9.20 o 
  -3   3  15      918.73      894.79     35.28 o 
  -2   3  15      763.06      759.96      8.00 o 
  -1   3  15       29.68       40.36      6.42 o 
   0   3  15       54.89       47.42      6.56 o 
   1   3  15       29.19       39.31      7.17 o 
   2   3  15      760.59      749.32     18.82 o 
   3   3  15      923.11      905.67     21.78 o 
   4   3  15        8.08       17.81      8.11 o 
  -4   4  15       20.92       18.65     10.81 o 
  -3   4  15       39.73       32.17      8.76 o 
  -2   4  15      263.57      273.26      7.44 o 
  -1   4  15     1475.51     1448.55     26.26 o 
   0   4  15      487.24      465.35     10.58 o 
   1   4  15     1475.72     1458.15     48.70 o 
   2   4  15      263.38      268.54     10.32 o 
   3   4  15       39.06       45.07      7.41 o 
   4   4  15       20.35       29.11      8.35 o 
  -4   5  15        0.99       16.17     29.01 o 
  -3   5  15       12.73       -3.14     19.17 o 
  -2   5  15     1032.17     1062.26     15.61 o 
  -1   5  15      271.37      276.55      8.70 o 
   0   5  15      318.52      367.87     13.08 o 
   1   5  15      269.77      278.35     12.24 o 
   2   5  15     1032.65     1069.08     28.14 o 
   3   5  15       12.76       18.62      7.46 o 
   4   5  15        1.09        6.57      8.05 o 
  -3   6  15       40.40       51.20      9.53 o 
  -2   6  15      539.67      514.93     18.01 o 
  -1   6  15      117.72      106.27      7.17 o 
   0   6  15       33.91       56.65     11.01 o 
   1   6  15      117.60      115.25      6.80 o 
   2   6  15      540.09      529.95     23.42 o 
   3   6  15       40.84       47.07      7.03 o 
  -3   7  15      104.69       83.10     11.42 o 
  -2   7  15      133.95      125.26      7.35 o 
  -1   7  15      111.55      109.40      8.17 o 
   0   7  15      439.52      442.50      8.03 o 
   1   7  15      109.53      119.63      7.42 o 
   2   7  15      132.00      139.52      9.44 o 
   3   7  15      105.20       92.54      7.90 o 
  -2   8  15       15.30       24.72      9.68 o 
  -1   8  15      137.54      129.90      7.71 o 
   0   8  15       73.35       73.02      6.71 o 
   1   8  15      138.01      134.34      7.77 o 
   2   8  15       15.18       16.72      8.38 o 
   0   9  15       56.54       51.63      7.40 o 
   0   0  16     1990.69     1970.09     27.08 o 
   1   0  16        0.03        3.85      8.29 o 
   2   0  16     1857.96     1908.69     13.96 o 
   3   0  16      185.85      188.11      7.19 o 
   4   0  16        0.13        8.41      7.14 o 
  -4   1  16      220.36      207.32      7.21 o 
  -3   1  16      402.45      386.03      7.55 o 
  -2   1  16      328.12      311.27      7.73 o 
  -1   1  16     1365.95     1325.06     15.37 o 
   0   1  16     1692.44     1820.48     16.51 o 
   1   1  16     1356.99     1319.21     12.87 o 
   2   1  16      328.12      314.68      7.71 o 
   3   1  16      404.51      387.27      7.89 o 
   4   1  16      218.12      215.19      8.81 o 
  -4   2  16       19.96       16.22      6.93 o 
  -3   2  16      469.61      492.52      7.45 o 
  -2   2  16      443.57      434.16      7.21 o 
  -1   2  16      155.85      150.72      6.29 o 
   0   2  16      508.82      449.97     11.89 o 
   1   2  16      154.17      134.24      7.50 o 
   2   2  16      443.53      427.82     17.09 o 
   3   2  16      473.52      498.93     11.48 o 
   4   2  16       20.03       14.63      7.31 o 
  -4   3  16        3.04       18.00      6.91 o 
  -3   3  16      134.29      137.89      6.63 o 
  -2   3  16      596.24      584.29      6.71 o 
  -1   3  16      965.75      935.50     13.73 o 
   0   3  16      335.99      319.00     10.06 o 
   1   3  16      969.65      927.40     17.39 o 
   2   3  16      597.25      565.93     12.11 o 
   3   3  16      132.70      132.96      7.71 o 
   4   3  16        3.16       16.60      7.77 o 
  -4   4  16       19.97       18.13      7.77 o 
  -3   4  16      472.06      422.94     11.37 o 
  -2   4  16       46.19       41.93      9.14 o 
  -1   4  16      195.40      194.89      7.27 o 
   0   4  16      151.98      158.87      7.10 o 
   1   4  16      197.74      200.70     17.01 o 
   2   4  16       44.97       60.54      9.15 o 
   3   4  16      469.68      431.92     17.83 o 
   4   4  16       19.77       15.37      8.06 o 
  -3   5  16       13.47       17.61     12.27 o 
  -2   5  16       85.05       88.44      6.72 o 
  -1   5  16     1183.86     1133.51     33.14 o 
   0   5  16       74.47       79.53      7.33 o 
   1   5  16     1188.41     1153.18     44.56 o 
   2   5  16       86.15      113.20      8.58 o 
   3   5  16       13.75       12.66      7.53 o 
  -3   6  16       33.20       33.78     16.36 o 
  -2   6  16      126.84      129.26      7.43 o 
  -1   6  16      107.42      100.26      6.50 o 
   0   6  16      763.61      766.26     34.09 o 
   1   6  16      108.05       83.79      8.46 o 
   2   6  16      126.78      127.11      7.91 o 
   3   6  16       32.82       27.66      7.92 o 
  -2   7  16      243.84      228.41     13.77 o 
  -1   7  16       69.03       80.88      7.28 o 
   0   7  16      508.95      521.78     21.08 o 
   1   7  16       69.04       82.32      6.79 o 
   2   7  16      244.54      222.01     16.55 o 
  -2   8  16       39.83       48.73      7.55 o 
  -1   8  16       48.61       42.56      7.43 o 
   0   8  16       70.48       69.83      8.07 o 
   1   8  16       48.76       45.71      7.84 o 
   2   8  16       39.28       34.68     10.29 o 
   1   0  17       27.34       43.09      7.46 o 
   2   0  17      169.57      175.86      7.46 o 
   3   0  17      206.29      203.29      7.67 o 
   4   0  17      458.78      444.96     10.36 o 
  -4   1  17       22.10        8.25      6.92 o 
  -3   1  17      205.20      192.15      7.31 o 
  -2   1  17      477.77      487.11      7.95 o 
  -1   1  17     1628.99     1593.94     11.19 o 
   0   1  17     8474.41     8499.10     98.21 o 
   1   1  17     1623.65     1558.44     15.38 o 
   2   1  17      480.14      499.39     10.45 o 
   3   1  17      202.61      198.97      7.28 o 
   4   1  17       22.19       24.66      7.34 o 
  -4   2  17       69.18       72.03      7.15 o 
  -3   2  17      176.47      169.60      7.15 o 
  -2   2  17       71.31       81.60      6.20 o 
  -1   2  17      467.69      497.48      7.88 o 
   0   2  17      168.10      169.26      7.08 o 
   1   2  17      471.92      497.80     10.39 o 
   2   2  17       69.35       70.60      7.53 o 
   3   2  17      175.70      176.27      7.61 o 
   4   2  17       68.27       75.57      7.98 o 
  -4   3  17       94.38       78.35      7.63 o 
  -3   3  17      326.14      338.53      8.24 o 
  -2   3  17      472.07      464.17      8.03 o 
  -1   3  17     1228.82     1199.99     11.68 o 
   0   3  17        5.39       15.28     10.00 o 
   1   3  17     1227.80     1209.66     22.64 o 
   2   3  17      469.11      468.58      9.08 o 
   3   3  17      326.70      337.58     11.35 o 
   4   3  17       93.78       78.44      7.95 o 
  -4   4  17       58.75       49.08      7.35 o 
  -3   4  17      121.11      121.97      7.36 o 
  -2   4  17      135.30      120.72     10.46 o 
  -1   4  17      777.34      760.20      9.51 o 
   0   4  17      226.97      216.06      8.90 o 
   1   4  17      781.94      771.97     28.66 o 
   2   4  17      136.26      132.15      8.31 o 
   3   4  17      119.61      117.87      7.65 o 
   4   4  17       58.69       56.69      8.15 o 
  -3   5  17       80.04       74.02      7.96 o 
  -2   5  17       93.26       98.03      9.55 o 
  -1   5  17      778.45      800.46     26.21 o 
   0   5  17     1951.16     1981.99     38.51 o 
   1   5  17      772.89      829.94     22.01 o 
   2   5  17       95.31      104.68      8.08 o 
   3   5  17       80.28       89.67     10.19 o 
  -3   6  17       72.81       64.22      7.85 o 
  -2   6  17        2.98        8.99      7.05 o 
  -1   6  17       70.82       57.61      7.34 o 
   0   6  17       15.38       23.29      7.12 o 
   1   6  17       71.18       69.90      8.07 o 
   2   6  17        3.12        7.42      8.14 o 
   3   6  17       73.96       62.74      7.13 o 
  -2   7  17      154.51      153.14      7.73 o 
  -1   7  17       78.44       89.02      6.59 o 
   0   7  17      244.91      262.58     13.52 o 
   1   7  17       77.59       82.11      7.09 o 
   2   7  17      154.68      142.02      8.11 o 
  -1   8  17       28.84       44.54      7.26 o 
   0   8  17       51.73       53.42      6.66 o 
   1   8  17       28.75       40.88      7.94 o 
   0   0  18      929.50      950.62     12.14 o 
   1   0  18     1168.76     1170.53     11.70 o 
   2   0  18        7.15       10.34      6.94 o 
   3   0  18       98.90      100.67      7.72 o 
   4   0  18       21.66       33.51      7.18 o 
  -4   1  18       97.14      102.03      7.00 o 
  -3   1  18      216.05      214.90      7.17 o 
  -2   1  18      953.74      918.67      8.44 o 
  -1   1  18      483.82      474.80      9.66 o 
   0   1  18      240.13      246.33      7.47 o 
   1   1  18      488.80      504.96     12.02 o 
   2   1  18      954.91      901.50     11.03 o 
   3   1  18      216.46      210.45      9.39 o 
   4   1  18       96.68      109.57      8.79 o 
  -4   2  18       11.43        8.14      7.20 o 
  -3   2  18       58.01       52.24      6.62 o 
  -2   2  18     1522.22     1571.61     12.47 o 
  -1   2  18      371.54      378.05      6.59 o 
   0   2  18      184.38      164.65      7.83 o 
   1   2  18      369.10      369.16      7.41 o 
   2   2  18     1530.69     1548.79     25.87 o 
   3   2  18       59.63       47.71      7.05 o 
   4   2  18       10.70       21.08      9.57 o 
  -4   3  18       52.72       46.49      7.61 o 
  -3   3  18      230.49      231.64      6.49 o 
  -2   3  18      390.50      400.17      7.53 o 
  -1   3  18     1307.51     1316.19     16.73 o 
   0   3  18      111.80      103.74      7.22 o 
   1   3  18     1302.92     1294.34     21.78 o 
   2   3  18      390.13      419.21     14.46 o 
   3   3  18      230.37      232.80      8.89 o 
   4   3  18       52.62       52.94      7.88 o 
  -4   4  18       48.10       43.15      7.44 o 
  -3   4  18      106.21      100.21      7.84 o 
  -2   4  18      243.92      247.75      6.65 o 
  -1   4  18      740.53      762.34     10.68 o 
   0   4  18      165.45      177.32      5.77 o 
   1   4  18      740.33      787.28     20.08 o 
   2   4  18      245.78      235.17     11.77 o 
   3   4  18      107.78      104.94     10.25 o 
   4   4  18       48.70       35.46      8.39 o 
  -3   5  18      174.99      165.47      8.03 o 
  -2   5  18      252.78      254.64      7.37 o 
  -1   5  18      391.71      390.63     13.27 o 
   0   5  18      437.49      410.88     15.30 o 
   1   5  18      384.59      390.36     12.01 o 
   2   5  18      252.16      258.57     11.63 o 
   3   5  18      173.17      157.45      7.31 o 
  -3   6  18       13.72       -4.10      8.10 o 
  -2   6  18       97.80      109.24      7.45 o 
  -1   6  18      217.84      222.47     13.24 o 
   0   6  18       45.00       46.80      8.99 o 
   1   6  18      218.41      244.24     10.05 o 
   2   6  18       99.58       91.00      8.03 o 
   3   6  18       13.50       19.31      7.00 o 
  -2   7  18      214.90      207.83      7.68 o 
  -1   7  18       26.03       14.23      7.31 o 
   0   7  18       61.18       74.89      8.15 o 
   1   7  18       25.71       38.77      8.00 o 
   2   7  18      213.74      202.04      8.70 o 
  -1   8  18       13.71       27.92      7.59 o 
   0   8  18      124.39      113.84      6.90 o 
   1   8  18       13.93        9.11      7.58 o 
   1   0  19      125.28      137.47      8.55 o 
   2   0  19      188.66      200.62      7.33 o 
   3   0  19      370.12      393.22      9.53 o 
   4   0  19        1.94        0.41      7.44 o 
  -4   1  19       26.97       33.03      7.31 o 
  -3   1  19      128.80      123.11      7.19 o 
  -2   1  19      489.99      499.14      7.65 o 
  -1   1  19     1587.30     1573.70     12.71 o 
   0   1  19      100.78      117.91      7.18 o 
   1   1  19     1594.85     1550.20     22.99 o 
   2   1  19      485.07      484.33      7.66 o 
   3   1  19      128.53      130.73      7.39 o 
   4   1  19       26.76       23.83      7.90 o 
  -4   2  19       11.71        6.65      7.15 o 
  -3   2  19      261.67      240.76      6.83 o 
  -2   2  19      666.62      714.42      7.16 o 
  -1   2  19      293.05      263.92      6.65 o 
   0   2  19      510.82      570.88      8.46 o 
   1   2  19      292.91      272.02      8.06 o 
   2   2  19      664.25      722.96      8.43 o 
   3   2  19      257.58      233.00      6.68 o 
   4   2  19       11.41       15.46      7.67 o 
  -4   3  19      192.04      179.64     14.86 o 
  -3   3  19       22.11       32.92      6.50 o 
  -2   3  19      385.65      383.01      9.18 o 
  -1   3  19      395.42      419.36      8.23 o 
   0   3  19      299.98      281.47     11.72 o 
   1   3  19      395.99      404.72      7.12 o 
   2   3  19      383.80      401.14     10.66 o 
   3   3  19       22.15       26.25      7.02 o 
   4   3  19      193.40      165.36      7.84 o 
  -3   4  19       79.97       80.70      6.81 o 
  -2   4  19      155.10      134.58      7.10 o 
  -1   4  19      249.28      238.16      9.71 o 
   0   4  19      636.36      606.28     11.92 o 
   1   4  19      247.66      239.54     13.47 o 
   2   4  19      154.97      156.49      8.15 o 
   3   4  19       81.48       68.56      7.30 o 
  -3   5  19       57.66       61.00      8.65 o 
  -2   5  19      212.15      212.09      9.03 o 
  -1   5  19      183.97      202.90      7.56 o 
   0   5  19       76.43       92.72      7.41 o 
   1   5  19      183.79      200.89      7.95 o 
   2   5  19      213.33      204.41      8.20 o 
   3   5  19       58.78       66.23     10.34 o 
  -3   6  19      259.57      222.74     21.16 o 
  -2   6  19        9.52       12.94      7.22 o 
  -1   6  19      137.03      133.73     12.04 o 
   0   6  19       46.17       49.76      6.51 o 
   1   6  19      138.04      124.50     10.23 o 
   2   6  19        9.37       11.78      7.61 o 
   3   6  19      258.90      217.88     11.98 o 
  -2   7  19       33.86       34.92      7.50 o 
  -1   7  19      223.36      207.68     13.68 o 
   0   7  19      132.67      123.14      7.48 o 
   1   7  19      225.55      247.54     20.90 o 
   2   7  19       33.52       31.46      8.08 o 
  -1   8  19       14.68       21.33      9.44 o 
   0   8  19      157.02      136.36      7.00 o 
   1   8  19       14.74       26.47      8.17 o 
   0   0  20       22.14       27.03     12.73 o 
   1   0  20      831.16      869.33      8.54 o 
   2   0  20       21.33       27.01      7.12 o 
   4   0  20        6.48        0.10      7.14 o 
  -4   1  20       27.11       25.17      7.11 o 
  -3   1  20      289.35      275.26     10.97 o 
  -2   1  20       35.97       44.44      7.41 o 
  -1   1  20      160.21      136.94      7.30 o 
   0   1  20      576.28      557.58     11.09 o 
   1   1  20      161.04      150.14      7.91 o 
   2   1  20       37.15       49.27      6.97 o 
   3   1  20      288.28      282.06      8.70 o 
   4   1  20       26.99       19.55      8.94 o 
  -4   2  20      476.79      418.97     14.10 o 
  -3   2  20       65.87       62.73      6.28 o 
  -2   2  20      214.50      220.48      6.67 o 
  -1   2  20     1110.86     1082.79     12.90 o 
   0   2  20        4.81       18.47      7.61 o 
   1   2  20     1109.97     1052.28     20.06 o 
   2   2  20      214.01      212.33     10.57 o 
   3   2  20       65.63       60.99      6.51 o 
   4   2  20      476.93      432.28     22.63 o 
  -4   3  20       23.77       13.57      7.87 o 
  -3   3  20       28.79       40.71      6.56 o 
  -2   3  20      184.01      169.93      6.06 o 
  -1   3  20       92.24       98.79      5.67 o 
   0   3  20     2869.80     2896.13     23.33 o 
   1   3  20       91.68      100.06      7.16 o 
   2   3  20      180.65      169.61      9.49 o 
   3   3  20       28.91       28.89      8.53 o 
   4   3  20       24.08       21.80      7.68 o 
  -3   4  20      304.95      300.20     11.70 o 
  -2   4  20      221.87      205.14      8.09 o 
  -1   4  20      331.54      364.71     11.39 o 
   0   4  20      240.50      244.32     10.03 o 
   1   4  20      330.55      377.38      8.16 o 
   2   4  20      220.10      212.32      8.30 o 
   3   4  20      305.40      309.47     17.82 o 
  -3   5  20       60.16       72.39      8.06 o 
  -2   5  20      144.73      146.38      7.38 o 
  -1   5  20      288.99      304.87      7.25 o 
   0   5  20      259.62      255.47     12.99 o 
   1   5  20      290.97      315.26     18.17 o 
   2   5  20      143.81      141.33      8.36 o 
   3   5  20       58.71       51.52      7.18 o 
  -2   6  20       40.56       37.79      7.44 o 
  -1   6  20      396.77      382.57     11.73 o 
   0   6  20      151.22      150.22      6.73 o 
   1   6  20      399.02      372.94      9.94 o 
   2   6  20       40.94       40.22      7.63 o 
  -2   7  20       10.29       14.61      9.22 o 
  -1   7  20       57.50       45.16      7.78 o 
   0   7  20      435.31      426.42     20.67 o 
   1   7  20       57.72       60.14      8.50 o 
   2   7  20       10.18       16.32      7.08 o 
   0   8  20        4.32       -7.77      8.34 o 
   1   0  21      828.08      829.53      8.70 o 
   2   0  21      483.03      517.11      8.43 o 
   3   0  21      256.17      262.20      7.72 o 
   4   0  21       12.51       16.23      7.13 o 
  -4   1  21       22.60       16.61      7.61 o 
  -3   1  21      185.66      162.40      7.40 o 
  -2   1  21      308.65      286.80      7.60 o 
  -1   1  21      379.47      368.23      7.54 o 
   0   1  21       11.43        3.09      6.89 o 
   1   1  21      376.13      377.60      7.98 o 
   2   1  21      310.43      285.49      8.83 o 
   3   1  21      186.86      167.45      9.26 o 
   4   1  21       22.21        8.29      8.00 o 
  -4   2  21       55.10       75.92      9.89 o 
  -3   2  21       74.40       79.56      7.02 o 
  -2   2  21      339.38      368.39     10.64 o 
  -1   2  21      312.50      297.03      7.06 o 
   0   2  21     1370.39     1447.21     24.82 o 
   1   2  21      316.46      320.27     14.97 o 
   2   2  21      339.88      373.05      9.84 o 
   3   2  21       75.50       73.01      6.56 o 
   4   2  21       55.65       62.15      8.47 o 
  -3   3  21      105.10      107.07      6.68 o 
  -2   3  21      191.74      210.68      6.93 o 
  -1   3  21      109.92      121.00      5.76 o 
   0   3  21        0.74       11.93      8.10 o 
   1   3  21      109.73      115.95      7.23 o 
   2   3  21      192.69      193.63      8.00 o 
   3   3  21      105.07       99.39      7.28 o 
  -3   4  21        0.34        4.83      6.43 o 
  -2   4  21      233.22      237.46     12.43 o 
  -1   4  21       70.45       63.14      6.60 o 
   0   4  21      905.82      845.08     18.04 o 
   1   4  21       70.49       68.41      6.40 o 
   2   4  21      233.96      232.97      7.64 o 
   3   4  21        0.32       -2.56      7.86 o 
  -3   5  21       36.09       39.63      7.27 o 
  -2   5  21      169.48      179.62      9.32 o 
  -1   5  21      123.19      127.94      7.47 o 
   0   5  21       15.40       26.98     10.24 o 
   1   5  21      123.29      133.83      8.31 o 
   2   5  21      168.70      175.90      7.64 o 
   3   5  21       36.01       31.10      7.02 o 
  -2   6  21      113.99      117.23      7.46 o 
  -1   6  21      138.68      111.87      7.63 o 
   0   6  21      121.53      121.87      7.81 o 
   1   6  21      139.27      138.65     11.87 o 
   2   6  21      113.78       99.14      7.73 o 
  -2   7  21        0.37       17.44     30.46 o 
  -1   7  21      141.93      127.25      7.66 o 
   0   7  21       12.75        2.52      7.44 o 
   1   7  21      139.66      139.63     17.22 o 
   2   7  21        0.36        1.05     17.21 o 
   0   0  22     1304.04     1391.84     12.08 o 
   1   0  22      837.43      884.62     14.58 o 
   2   0  22      292.19      322.67      7.92 o 
   3   0  22       32.44       36.46      7.13 o 
   4   0  22       10.57       13.32      7.63 o 
  -4   1  22       38.89       33.05      7.69 o 
  -3   1  22       57.96       63.13      7.05 o 
  -2   1  22      316.53      305.11     10.03 o 
  -1   1  22      582.78      563.18      8.58 o 
   0   1  22        6.94        7.38      5.90 o 
   1   1  22      577.10      560.33     12.65 o 
   2   1  22      319.87      328.66      8.69 o 
   3   1  22       57.76       58.45      7.43 o 
   4   1  22       39.43       34.10      8.24 o 
  -3   2  22      225.51      236.28      8.91 o 
  -2   2  22       81.08       91.81      5.91 o 
  -1   2  22      640.23      618.64     16.54 o 
   0   2  22      172.37      172.53      8.11 o 
   1   2  22      640.08      628.18     10.34 o 
   2   2  22       81.47      101.92      8.14 o 
   3   2  22      226.50      237.44      8.87 o 
  -3   3  22        0.88        4.40      6.35 o 
  -2   3  22       79.65       94.13      7.39 o 
  -1   3  22      508.54      509.38     12.29 o 
   0   3  22        6.08       26.06      8.00 o 
   1   3  22      514.02      514.19     11.98 o 
   2   3  22       79.41       86.83      7.09 o 
   3   3  22        0.96        3.71      7.27 o 
  -3   4  22      133.13      110.41      8.57 o 
  -2   4  22      282.03      266.82      9.62 o 
  -1   4  22       52.74       52.14      6.29 o 
   0   4  22       46.96       70.11      7.29 o 
   1   4  22       52.13       44.56      7.05 o 
   2   4  22      281.43      280.87     10.30 o 
   3   4  22      132.15      119.88     13.00 o 
  -3   5  22       16.30       23.72      6.99 o 
  -2   5  22       98.32      107.80     10.47 o 
  -1   5  22       96.14      103.86      8.18 o 
   0   5  22      623.86      589.58     30.83 o 
   1   5  22       97.57       94.50      7.75 o 
   2   5  22       99.35       96.44      7.18 o 
   3   5  22       16.49       14.39      7.91 o 
  -2   6  22       82.62       74.20      6.98 o 
  -1   6  22      215.83      181.28      7.68 o 
   0   6  22        5.01        5.73      7.48 o 
   1   6  22      215.54      187.68      7.36 o 
   2   6  22       82.07       70.56     10.25 o 
  -1   7  22       76.34       87.42      9.99 o 
   0   7  22       13.36       22.17      7.52 o 
   1   7  22       76.46       79.28      7.26 o 
   1   0  23       40.07       46.76      6.50 o 
   2   0  23      126.79      136.14      7.59 o 
   3   0  23      203.11      221.04     15.29 o 
  -3   1  23       83.46       70.77      9.00 o 
  -2   1  23       65.57       71.27      8.56 o 
  -1   1  23      241.20      207.50      6.93 o 
   0   1  23     2004.93     2055.40     40.13 o 
   1   1  23      243.15      220.45     12.61 o 
   2   1  23       65.57       79.46      8.48 o 
   3   1  23       83.68       70.29      7.47 o 
  -3   2  23      200.56      193.41      9.89 o 
  -2   2  23      196.91      201.96      6.26 o 
  -1   2  23      157.41      193.20      7.41 o 
   0   2  23        5.96       -0.27      6.44 o 
   1   2  23      155.37      161.61      6.79 o 
   2   2  23      198.69      215.97      7.67 o 
   3   2  23      200.25      194.43      8.02 o 
  -3   3  23      182.01      163.68      5.76 o 
  -2   3  23       72.01       82.63      6.28 o 
  -1   3  23      352.15      349.17      9.41 o 
   0   3  23      136.69      141.82     10.28 o 
   1   3  23      351.94      358.37      7.81 o 
   2   3  23       72.17       82.00      7.53 o 
   3   3  23      181.97      178.55     13.90 o 
  -3   4  23       42.27       38.65      7.31 o 
  -2   4  23      162.70      154.66      9.35 o 
  -1   4  23      455.86      410.16     11.65 o 
   0   4  23       25.09       28.29      6.19 o 
   1   4  23      455.25      437.01      7.94 o 
   2   4  23      161.02      158.05     13.45 o 
   3   4  23       41.75       29.19      7.77 o 
  -2   5  23      114.14      120.70      7.47 o 
  -1   5  23        6.80        8.00     10.31 o 
   0   5  23     1737.42     1779.91     93.37 o 
   1   5  23        7.03       11.77      8.02 o 
   2   5  23      114.61      109.79      8.36 o 
  -2   6  23       40.01       37.12      7.42 o 
  -1   6  23       23.86       32.71      6.23 o 
   0   6  23        3.29        6.29      7.64 o 
   1   6  23       23.89       24.48      7.95 o 
   2   6  23       40.31       43.81      7.88 o 
  -1   7  23       78.37       74.04      9.62 o 
   0   7  23      146.60      114.73      8.05 o 
   1   7  23       79.42       86.82      9.77 o 
   0   0  24      854.60      906.32     26.51 o 
   1   0  24       60.46       72.37      7.18 o 
   2   0  24       57.60       62.47      8.80 o 
   3   0  24       12.88       17.60      7.49 o 
  -3   1  24       35.27       41.72      8.92 o 
  -2   1  24      216.97      202.02      7.66 o 
  -1   1  24      662.61      661.99     11.57 o 
   0   1  24      337.98      342.98     11.31 o 
   1   1  24      667.62      647.86     10.06 o 
   2   1  24      216.37      197.84     10.50 o 
   3   1  24       35.49       27.93      7.28 o 
  -3   2  24       42.92       34.11      6.98 o 
  -2   2  24      280.58      257.06     10.51 o 
  -1   2  24      455.76      473.62     18.30 o 
   0   2  24       61.48       58.80      6.96 o 
   1   2  24      457.21      488.10     15.56 o 
   2   2  24      282.17      280.32     15.16 o 
   3   2  24       42.32       49.63      6.69 o 
  -3   3  24       51.25       59.92      6.67 o 
  -2   3  24       24.12       17.92      6.15 o 
  -1   3  24      355.83      352.64      8.25 o 
   0   3  24      219.24      195.56      8.33 o 
   1   3  24      352.91      364.17     10.11 o 
   2   3  24       23.96       32.05      7.39 o 
   3   3  24       51.10       57.41      7.70 o 
  -3   4  24      100.73       96.24      9.09 o 
  -2   4  24       46.61       48.55      6.20 o 
  -1   4  24       62.12       68.13      6.41 o 
   0   4  24      204.64      235.42      9.69 o 
   1   4  24       62.58       63.42      6.85 o 
   2   4  24       45.68       22.38      8.76 o 
   3   4  24      102.20       87.95      8.62 o 
  -2   5  24       21.90       24.39      9.20 o 
  -1   5  24      189.42      170.64     10.31 o 
   0   5  24        3.63       16.22      9.08 o 
   1   5  24      187.40      191.01     10.09 o 
   2   5  24       21.43       23.74      6.97 o 
  -2   6  24       49.16       41.13     10.32 o 
  -1   6  24       29.34       21.05      6.76 o 
   0   6  24       70.76       69.35      7.94 o 
   1   6  24       28.98       37.61      7.73 o 
   2   6  24       49.72       38.06      7.02 o 
   0   7  24       13.53       22.60      6.92 o 
   1   0  25        6.69       14.49      6.91 o 
   2   0  25      184.31      225.93      7.79 o 
   3   0  25      110.40      102.06      7.64 o 
  -3   1  25       17.70       15.45      7.20 o 
  -2   1  25      262.18      249.74      9.62 o 
  -1   1  25      186.17      193.22      8.16 o 
   0   1  25      847.23      871.91     17.21 o 
   1   1  25      187.94      181.74      9.65 o 
   2   1  25      262.51      255.68      8.67 o 
   3   1  25       17.18       35.73      7.44 o 
  -3   2  25       56.62       52.60      6.85 o 
  -2   2  25      257.99      264.08      7.05 o 
  -1   2  25      305.78      338.85      9.05 o 
   0   2  25       28.18       37.54      6.76 o 
   1   2  25      305.22      333.88      7.91 o 
   2   2  25      255.88      257.12     12.28 o 
   3   2  25       55.53       51.00      6.19 o 
  -3   3  25       78.64       78.13      7.99 o 
  -2   3  25      115.82      116.09     10.27 o 
  -1   3  25      107.82      103.62      6.84 o 
   0   3  25      159.01      138.04      8.37 o 
   1   3  25      106.33       96.67      7.44 o 
   2   3  25      116.24      134.22      7.91 o 
   3   3  25       78.95       75.67      7.80 o 
  -2   4  25      106.71      103.63      7.60 o 
  -1   4  25      142.12      122.94      9.74 o 
   0   4  25        2.09        5.49      8.22 o 
   1   4  25      140.99      130.61      6.91 o 
   2   4  25      106.30      105.44      8.48 o 
  -2   5  25       75.62       73.19      6.55 o 
  -1   5  25      124.57      124.04     11.11 o 
   0   5  25        1.95       -6.18      7.65 o 
   1   5  25      124.67      133.23      8.49 o 
   2   5  25       76.23       82.65      7.97 o 
  -1   6  25        6.50        5.46      7.44 o 
   0   6  25        6.87      -10.42      9.97 o 
   1   6  25        6.50       12.87      7.74 o 
   0   0  26      202.00      238.65      9.83 o 
   1   0  26      118.42      140.05      9.82 o 
   2   0  26      139.41      172.38      8.04 o 
   3   0  26       95.71       84.01      8.19 o 
  -3   1  26       37.07       31.21      7.19 o 
  -2   1  26      136.75      141.71      7.10 o 
  -1   1  26      126.42      128.48     10.65 o 
   0   1  26      149.92      161.67      7.05 o 
   1   1  26      126.03      119.07     10.94 o 
   2   1  26      137.76      133.33      9.02 o 
   3   1  26       37.32       32.60      7.60 o 
  -3   2  26      120.49      151.47     11.02 o 
  -2   2  26      181.14      158.95      7.89 o 
  -1   2  26       65.29       67.29      6.50 o 
   0   2  26      117.61      118.06      7.04 o 
   1   2  26       66.28       63.63      7.15 o 
   2   2  26      179.54      159.86      7.48 o 
   3   2  26      120.37      120.85      8.09 o 
  -3   3  26        8.78        6.13      9.62 o 
  -2   3  26       22.06       20.56      5.62 o 
  -1   3  26      308.96      312.89      8.90 o 
   0   3  26      766.30      752.84     20.99 o 
   1   3  26      307.69      306.62     15.38 o 
   2   3  26       22.60       29.03      8.24 o 
   3   3  26        8.88       14.41      7.60 o 
  -2   4  26      156.67      169.20      7.63 o 
  -1   4  26       85.59       75.75      6.54 o 
   0   4  26        0.13        3.28      6.85 o 
   1   4  26       85.39       94.61      7.53 o 
   2   4  26      158.46      161.28      9.83 o 
  -2   5  26       21.24       14.54      7.15 o 
  -1   5  26      132.33      112.73      7.16 o 
   0   5  26      158.42      139.41      7.89 o 
   1   5  26      132.28      106.87      7.05 o 
   2   5  26       21.00       33.16      7.84 o 
  -1   6  26      146.25      133.41     10.69 o 
   0   6  26       18.24       18.66      8.51 o 
   1   6  26      146.71      145.13      7.43 o 
   1   0  27      122.67      137.53      6.53 o 
   2   0  27        2.94       -2.67      6.76 o 
   3   0  27       54.13       52.36      7.77 o 
  -3   1  27       50.51       49.53      7.66 o 
  -2   1  27       10.17       14.48      7.48 o 
  -1   1  27      174.00      186.08      8.82 o 
   0   1  27       96.94      101.66      6.45 o 
   1   1  27      173.79      163.67      7.68 o 
   2   1  27        9.91       17.29      7.42 o 
   3   1  27       50.79       57.87      7.72 o 
  -3   2  27       78.07       81.67      7.47 o 
  -2   2  27       40.91       38.14      6.72 o 
  -1   2  27       77.97       80.44      6.82 o 
   0   2  27      140.35      162.45      8.05 o 
   1   2  27       78.16       79.21      7.44 o 
   2   2  27       40.80       38.65      8.52 o 
   3   2  27       78.51       74.97      8.17 o 
  -2   3  27       36.66       44.20      6.00 o 
  -1   3  27       24.56       30.64      6.59 o 
   0   3  27       19.89       39.68      8.44 o 
   1   3  27       24.68        9.92      7.31 o 
   2   3  27       36.51       26.94      7.53 o 
  -2   4  27       65.40       69.45      5.85 o 
  -1   4  27       72.38       65.67      7.14 o 
   0   4  27      247.19      211.08     14.69 o 
   1   4  27       73.28       74.06      7.10 o 
   2   4  27       65.92       58.44     11.98 o 
  -1   5  27       40.35       48.89      7.31 o 
   0   5  27       13.75       19.32      7.30 o 
   1   5  27       39.94       61.03      7.27 o 
   0   6  27       12.49        5.27      7.77 o 
   0   0  28       10.07       13.07      9.34 o 
   1   0  28      610.71      680.36     22.70 o 
   2   0  28       44.03       53.97      7.28 o 
   3   0  28        1.64       11.78      7.73 o 
  -2   1  28       97.68       84.68      7.70 o 
  -1   1  28       12.20       35.52     10.48 o 
   0   1  28      142.33      138.33      7.85 o 
   1   1  28       11.71        3.80      7.97 o 
   2   1  28       97.02       93.37      7.30 o 
  -2   2  28      190.10      193.05     12.59 o 
  -1   2  28      131.40      131.32      5.89 o 
   0   2  28      170.65      173.92      7.98 o 
   1   2  28      130.68      131.18      7.57 o 
   2   2  28      190.51      192.26     10.36 o 
  -2   3  28       50.50       55.85      7.04 o 
  -1   3  28       74.60       81.63      6.69 o 
   0   3  28      164.76      195.31     10.22 o 
   1   3  28       74.41       84.37      9.24 o 
   2   3  28       50.64       51.46      7.27 o 
  -2   4  28       86.55       81.75      6.79 o 
  -1   4  28      111.07      113.09      7.14 o 
   0   4  28       63.58       67.26      7.16 o 
   1   4  28      111.91      122.60     11.68 o 
   2   4  28       85.91       67.41      8.95 o 
  -1   5  28       18.06       28.68      6.07 o 
   0   5  28       73.47       58.90      7.96 o 
   1   5  28       17.65       17.94      7.33 o 
   1   0  29       51.00       54.54      6.51 o 
   2   0  29        0.63       -5.19      7.04 o 
  -2   1  29       44.43       45.07      7.17 o 
  -1   1  29      190.40      188.83      8.87 o 
   0   1  29      435.91      394.14     11.20 o 
   1   1  29      192.89      178.11      7.07 o 
   2   1  29       43.97       51.12      8.59 o 
  -2   2  29      166.18      164.91      9.50 o 
  -1   2  29       27.11       33.72      6.43 o 
   0   2  29       14.26       27.35      6.19 o 
   1   2  29       27.67       28.93     10.43 o 
   2   2  29      167.06      172.99     11.57 o 
  -2   3  29       61.26       62.59      6.28 o 
  -1   3  29       39.08       48.01      6.28 o 
   0   3  29       80.24       86.25      6.84 o 
   1   3  29       39.47       31.70      9.67 o 
   2   3  29       61.48       66.81      7.61 o 
  -1   4  29       17.51       29.73     10.14 o 
   0   4  29      169.65      140.81     13.07 o 
   1   4  29       17.93       27.12      7.56 o 
   0   5  29       95.73      114.49     14.58 o 
   0   0  30      213.25      217.31     16.56 o 
   1   0  30       33.78       40.33      5.87 o 
   2   0  30        1.17       12.87      8.49 o 
  -2   1  30       22.59       36.97      7.44 o 
  -1   1  30        4.19       14.30      5.95 o 
   0   1  30      222.61      219.03      9.74 o 
   1   1  30        4.49       10.47      6.71 o 
   2   1  30       23.27       31.09      6.48 o 
  -2   2  30        8.65       11.04      6.99 o 
  -1   2  30      175.13      162.67      6.65 o 
   0   2  30       66.34       71.15      5.92 o 
   1   2  30      176.22      177.26      9.20 o 
   2   2  30        8.89       18.02      7.80 o 
  -1   3  30       54.63       74.28      6.48 o 
   0   3  30       89.51      103.05      6.77 o 
   1   3  30       53.63       61.10      6.91 o 
  -1   4  30       89.89       90.08      8.27 o 
   0   4  30       33.31       40.43      7.08 o 
   1   4  30       89.40       73.48      7.67 o 
   1   0  31      134.99      134.64      7.65 o 
   2   0  31       70.26       71.12      7.34 o 
  -2   1  31       77.79       78.44      7.30 o 
  -1   1  31       14.75        9.31      7.40 o 
   0   1  31      145.27      156.93      6.50 o 
   1   1  31       14.47       18.07      7.62 o 
   2   1  31       78.23       80.90      7.24 o 
  -1   2  31      162.87      165.81     12.19 o 
   0   2  31       95.93      104.28     11.59 o 
   1   2  31      162.68      159.11     11.25 o 
  -1   3  31       15.46       24.85      6.13 o 
   0   3  31       19.06       34.46      6.63 o 
   1   3  31       14.99        7.15      6.69 o 
   0   4  31        1.39        4.22      9.34 o 
   0   0  32        4.03       10.11      9.46 o 
   1   0  32       78.10       92.37      7.24 o 
  -1   1  32       48.26       53.70      6.82 o 
   0   1  32        0.10       -2.01      6.36 o 
   1   1  32       48.75       37.09      7.99 o 
  -1   2  32        6.82        6.71      6.01 o 
   0   2  32       21.06        8.99      9.95 o 
   1   2  32        6.67       19.82      7.54 o 
   0   3  32        3.09        7.81      8.28 o 
   1   0  33      100.20      113.03     11.18 o 
   0   1  33       93.70       72.68     10.53 o 
   0   2  33       54.23       54.62      8.39 o 
                                                 
